# Supplementary material for: Transcriptome analysis of different developmental stages of amphioxus reveals dynamic changes of distinct classes of genes during development
Source: Sci Rep. 2016 Mar 16;6:23195. doi: 10.1038/srep23195 (PMC4793263; doi:10.1038/srep23195)
Supplement: Supplementary Dataset 1 [file srep23195-s2.xls]

## Sheet: Sheet1
Rank_0	ID	Cluster	Gene_Name	GO	Domain	EGG	2CELLS	16CELLS	64CELLS	128-256CELLS	GASTRULA	NEURULA	HATCH	12HOURS	24HOURS	48HOURS	MALEADULT	FEMALEADULT	Rank_1	Log2(Fold_Change)	P-value	FDR	Sig.	Rank_2	Log2(Fold_Change)	P-value	FDR	Sig.	Rank_3	Log2(Fold_Change)	P-value	FDR	Sig.	Rank_4	Log2(Fold_Change)	P-value	FDR	Sig.	Rank_5	Log2(Fold_Change)	P-value	FDR	Sig.	Rank_6	Log2(Fold_Change)	P-value	FDR	Sig.	Rank_7
2	lib6_7_mRNA_89	A	histone h3	F:carbohydrate binding; C:nucleoplasm; P:negative regulation of transcription from RNA polymerase II promoter; F:histone binding; P:chromatin silencing at rDNA; C:membrane; F:serine-type endopeptidase activity; P:protein heterotetramerization; F:GTP binding; P:DNA replication-dependent nucleosome assembly; P:DNA methylation on cytosine; F:protein heterodimerization activity; P:regulation of gene …	Histone-fold; Histone core; Histone H3/CENP-A family;	51476.1	14044.9	7933.64	10946.2	36160.6	39147.7	3669.7	520.005	461.028	706.697	294.35	217.862	1817.75	279	7.88382	2.24022e-08	8.53099e-06	TRUE	1171	6.01	3.78324e-06	0.000343257	TRUE	1846	5.18607	3.4238e-05	0.00196527	TRUE	1590	5.65051	9.90362e-06	0.000661774	TRUE	383	7.37437	9.08155e-08	2.51927e-05	TRUE	266	7.48885	6.6602e-08	2.65097e-05	TRUE	2841
3	lib1_mRNA_39331	B	hypothetical protein	NA	NA	10759	27279.4	25638.8	26397.1	27428.7	12749.4	1145.7	557.128	271.627	79.469	31.25	107.055	1268.55	733	6.64999	6.7729e-07	9.8171e-05	TRUE	275	7.99232	1.71963e-08	6.64378e-06	TRUE	264	7.90294	2.1746e-08	8.7516e-06	TRUE	322	7.94513	1.91755e-08	6.29994e-06	TRUE	226	8.00019	1.65192e-08	7.76452e-06	TRUE	443	6.89489	3.43846e-07	8.24656e-05	TRUE	4504
4	lib4_5_mRNA_4265	E	histone -like protein	P:positive regulation of cell growth; F:RNA polymerase II distal enhancer sequence-specific DNA binding; P:osteoblast differentiation; P:response to hormone stimulus; F:nucleosomal DNA binding; F:RNA polymerase II core promoter sequence-specific DNA binding; P:negative regulation of chromosome condensation; F:protein heterodimerization activity; P:regulation of centromere complex assembly; P:DNA …	Histone-fold; Histone H3/CENP-A family;	120.217	4458.11	15199.4	22641.3	38765.2	42295.9	4898.14	955.522	871.023	826.423	615.919	788.195	1405.48	9598	-2.7121	0.0161927	0.179228	FALSE	10777	2.49969	0.0244387	0.240908	FALSE	3334	4.26921	0.000367653	0.0117127	FALSE	2613	4.84416	8.28344e-05	0.0033668	TRUE	1351	5.61993	1.05415e-05	0.000828398	TRUE	1030	5.74568	7.51703e-06	0.00077464	TRUE	7576
5	lib8_9_mRNA_3528	E	histone	P:positive regulation of cell growth; C:nucleoplasm; F:RNA polymerase II distal enhancer sequence-specific DNA binding; C:polytene chromosome; P:regulation of cell shape; F:zinc ion binding; P:chromatin silencing at rDNA; P:osteoblast differentiation; C:membrane; P:cell adhesion; P:response to hormone stimulus; F:nucleosomal DNA binding; F:RNA polymerase II core promoter sequence-specific DNA bin…	Histone-fold; Histone core; Histone H3/CENP-A family;	120.217	4458.11	15199.4	22641.3	38765.2	42295.9	4898.14	955.522	871.023	826.423	615.919	788.195	1405.48	9599	-2.7121	0.0161927	0.179228	FALSE	10778	2.49969	0.0244387	0.240908	FALSE	3335	4.26921	0.000367653	0.0117127	FALSE	2614	4.84416	8.28344e-05	0.0033668	TRUE	1352	5.61993	1.05415e-05	0.000828398	TRUE	1031	5.74568	7.51703e-06	0.00077464	TRUE	7577
6	lib6_7_mRNA_264	B	adp atp translocase 1	P:negative regulation of mitochondrial membrane permeability involved in apoptotic process; P:negative regulation of cardiac muscle cell apoptotic process; P:positive regulation of oxidative phosphorylation uncoupler activity; P:positive regulation of cell growth involved in cardiac muscle cell development; P:nucleotide transmembrane transport; C:mitochondrial inner membrane; P:negative regulatio…	Mitochondrial carrier protein family; Adenine nucleotide translocator 1 family; Mitochondrial carrier domain; Mitochondrial substrate/solute carrier;	11220.4	18822	12407.6	15529.4	5749.81	9494.85	2149.64	2629.58	2307.78	1581.69	1553.85	815.385	2720.05	5061	3.78237	0.00125223	0.0262881	FALSE	3038	4.52867	0.000188562	0.00659445	TRUE	4215	3.92749	0.000872536	0.0219937	FALSE	3767	4.25128	0.00038484	0.0108472	FALSE	8380	2.81785	0.0122316	0.155078	FALSE	4524	3.54146	0.0022599	0.0530738	FALSE	16338
8	lib3_mRNA_13634	E	catenin beta- partial	P:response to chemical stimulus; P:regulation of transcription from RNA polymerase II promoter; P:positive regulation of multicellular organismal process; C:adherens junction; P:epithelial tube morphogenesis; P:mesenchyme development; P:canonical Wnt receptor signaling pathway; C:protein complex; P:positive regulation of cell differentiation; P:dorsal/ventral pattern formation; P:lung development…	Others	9014.56	4086.13	7862.65	8792.1	2277.64	19766.6	5989	2048.76	2236.1	1434.94	1360.95	301.092	1213.9	2504	4.90361	7.19822e-05	0.00302543	TRUE	4947	3.76213	0.00132817	0.0279607	FALSE	2544	4.70643	0.000120505	0.0050327	TRUE	2578	4.86767	7.85968e-05	0.00323377	TRUE	7927	2.91895	0.00984929	0.132011	FALSE	847	6.03634	3.48836e-06	0.000437574	TRUE	2459
9	lib6_7_mRNA_290	D	histone h3	F:protein heterodimerization activity; C:nucleosome; C:nucleus; F:DNA binding; C:plastid	Histone-fold; Histone core; Histone H3/CENP-A family;	1338.58	14404.6	8036.95	7673.87	16793.2	15135.2	1223.64	106.942	123.454	110.427	48.5976	44.5621	707.292	2563	4.90627	7.66878e-05	0.003179	TRUE	219	8.3341	7.27292e-09	3.51199e-06	TRUE	398	7.49254	7.2283e-08	1.92918e-05	TRUE	511	7.42617	8.36232e-08	1.73868e-05	TRUE	143	8.55545	3.75901e-09	2.79287e-06	TRUE	137	8.40533	5.99327e-09	4.64789e-06	TRUE	1861
10	lib3_2_mRNA_62242	I	hypothetical protein BRAFLDRAFT_132314-like	P:ion transport	Others	0	0	39.0713	7.87898	29.0635	573.508	288.822	846.42	6099.6	25691.3	9863.81	4.2822	3.09704	14634	-5.78517	0.0699301	0.503646	FALSE	14309	-5.87305	0.0699301	0.503373	FALSE	8653	3.16982	0.0122165	0.150001	FALSE	27241	0.871047	0.512946	1	FALSE	10976	2.74162	0.0323532	0.313117	FALSE	514	7.03916	5.98763e-07	0.000123767	TRUE	922
11	lib6_7_mRNA_369	A	cyclin a1	C:cytosol; P:male meiosis I; P:regulation of transcription involved in G1/S transition of mitotic cell cycle; C:microtubule cytoskeleton; P:G2/M transition of mitotic cell cycle; P:regulation of cyclin-dependent protein serine/threonine kinase activity; P:spermatogenesis; P:cell division; F:protein kinase binding; C:nucleoplasm	NA	19790.5	13613.5	7866.7	5387.37	4519.47	2716.65	531.468	28.3929	48.9578	50.5549	11.1626	11.1846	66.147	20	10.7789	1.04793e-11	5.56691e-08	TRUE	34	10.2398	5.00045e-11	1.5513e-07	TRUE	76	9.44953	4.59346e-10	6.42153e-07	TRUE	172	8.90467	1.96883e-09	1.21616e-06	TRUE	147	8.64896	4.08205e-09	2.95035e-06	TRUE	220	7.91407	3.51439e-08	1.69086e-05	TRUE	1170
12	lib1_mRNA_34542	C	heat shock factor-binding protein 1	C:nucleus; P:endodermal cell differentiation	Heat shock factor binding 1 family;	5458.74	930.869	4992.42	8719.37	3644.26	9717.47	5592.26	1745.94	1861.99	2188.14	1942.65	306.849	346.985	3998	4.15261	0.000499289	0.0132685	FALSE	16967	1.60081	0.138619	0.810699	FALSE	3909	4.02384	0.000691079	0.0184197	FALSE	2644	4.82836	8.72521e-05	0.00350612	TRUE	5224	3.5697	0.0021284	0.0432874	FALSE	1750	4.98462	5.82836e-05	0.00353851	TRUE	2615
13	lib2_mRNA_261	D	geminin	C:microtubule; C:spindle pole; C:centrosome; P:positive regulation of cytokinesis; P:regulation of DNA replication	Geminin/Multicilin family;	8350.88	3965.19	4605.22	7773.02	19145.3	6676.55	358.264	68.7862	54.1198	34.1409	9.11776	212.944	144.973	1956	5.29286	2.59185e-05	0.00140784	TRUE	3664	4.21837	0.000424445	0.0122121	FALSE	3008	4.43429	0.000245403	0.0086679	TRUE	2119	5.18956	3.38891e-05	0.00169919	TRUE	756	6.48988	1.02182e-06	0.000143603	TRUE	1777	4.97004	6.11543e-05	0.00365638	TRUE	23584
18	lib1_mRNA_8518	A	proteasome activator complex subunit partial	P:regulation of cellular protein metabolic process; F:protein binding; P:regulation of proteolysis; C:proteasome activator complex	Proteasome activator pa28, C-terminal domain; Proteasome activator pa28 family; Proteasome activator pa28, N-terminal domain;	7016.16	9238.21	6174.93	7820.47	5591.45	5226.79	275.369	253.436	175.422	85.8398	82.9095	212.017	71.2407	2307	5.04791	4.9288e-05	0.0022699	TRUE	1720	5.44487	1.722e-05	0.00106369	TRUE	2304	4.86374	8.01165e-05	0.00369223	TRUE	2086	5.20463	3.258e-05	0.00165748	TRUE	2529	4.72049	0.000117289	0.0048963	TRUE	2266	4.62316	0.000150525	0.00705213	TRUE	30068
19	lib3_2_mRNA_35228	A	cyclin b	C:microtubule cytoskeleton; P:anatomical structure development; P:regulation of cell cycle; P:immune system process; P:multicellular organismal development; C:nucleus	Cyclin-like; Cyclin, C-terminal domain; Cyclin, N-terminal;	10611.9	6956.19	7308.1	7119.63	4458.56	4674.01	731.852	208.995	208.731	76.5081	16.9123	27.1131	121.915	158	8.60828	3.50481e-09	2.32416e-06	TRUE	283	7.99923	1.91191e-08	7.17782e-06	TRUE	240	8.07082	1.51989e-08	6.72843e-06	TRUE	307	8.03367	1.70866e-08	5.91331e-06	TRUE	407	7.35751	1.1207e-07	2.92556e-05	TRUE	293	7.42535	9.03254e-08	3.27533e-05	TRUE	1919
23	lib3_mRNA_2033	G	type ii cytoskeletal 8-like	C:intermediate filament; F:structural molecule activity	Ricin B lectin domain; Keratin, type I family; Intermediate filament protein, conserved site; Intermediate filament protein family;	65.6287	3.5028	6.72193	0	0	481.667	9291.76	18427	4487.62	943.695	491.34	82.1949	202.377	30166	-0.324371	0.769272	1	FALSE	4263	-4.52348	0.000691614	0.017237	FALSE	6119	-3.59901	0.00381887	0.0663081	FALSE	985	-10.506	1.38875e-06	0.000149645	TRUE	1082	-10.1111	4.3118e-06	0.000423003	TRUE	8351	2.54977	0.0228639	0.279075	FALSE	439
28	lib8_9_mRNA_12947	A	adp-ribosylation factor 1-like	F:GTP binding; P:lysosomal membrane organization; C:focal adhesion; F:protein homodimerization activity; C:neuron projection; C:trans-Golgi network; C:postsynaptic density; C:sarcomere; P:positive regulation of catalytic activity; P:positive regulation of calcium ion-dependent exocytosis; P:positive regulation of endocytosis; F:GDP binding; P:dendritic spine organization; P:positive regulation of…	Small GTPase superfamily, SAR1-type family; Small GTP-binding protein domain; Small GTPase superfamily, ARF/SAR type family; P-loop containing nucleoside triphosphate hydrolase; Small GTPase superfamily, ARF type family;	7396.17	5612.32	2704.46	3771.07	3616.89	6368.49	1996.53	1313.45	1102.89	1030.78	1038.53	375.748	260.784	3687	4.29865	0.00034515	0.00994596	TRUE	4541	3.9005	0.000940065	0.0217895	FALSE	8263	2.84728	0.0115521	0.144075	FALSE	6722	3.32694	0.00380471	0.0601362	FALSE	6278	3.26666	0.00440375	0.0745271	FALSE	3161	4.08283	0.000596275	0.0200417	FALSE	8837
34	lib2_mRNA_19662	G	hypothetical protein BRAFLDRAFT_255979-like	F:binding	Fucolectin tachylectin-4 pentraxin-1; Coagulation factor 5/8 C-terminal type domain; Galactose-binding domain-like;	156.826	0	13.6799	0	3.15444e-64	156.802	3571.75	16713.4	4719.4	1910.18	336.567	0	0	666	10.9542	5.1063e-07	8.12161e-05	TRUE	41316	0	1	1	FALSE	5137	7.68511	0.00194661	0.0395524	FALSE	41790	0	1	1	FALSE	40226	0	1	1	FALSE	498	10.9562	5.0219e-07	0.00010714	TRUE	12
37	lib6_7_mRNA_418	G	keratin 13	P:cytoskeleton organization; C:nucleus; C:extracellular vesicular exosome; C:keratin filament; F:structural molecule activity	Keratin, type I family; Intermediate filament protein family;	54.4838	0	5.1939e-12	0	0	385.034	6070.28	15719.9	4344.82	839.452	408.188	19.8018	71.8799	18738	1.45654	0.194524	1	FALSE	4364	-8.06284	0.000765948	0.0185712	FALSE	3644	-8.21651	0.00051565	0.0149077	FALSE	3522	-8.45569	0.000280112	0.00842604	TRUE	4059	-8.06176	0.000765948	0.0199605	FALSE	2932	4.27584	0.00043483	0.0157568	FALSE	161
39	lib4_5_mRNA_13854	E	kh domain- rna- signal transduction-associated protein 2 isoform x2	P:positive regulation of signal transduction; F:poly(U) RNA binding; F:SH2 domain binding; F:SH3/SH2 adaptor activity; F:poly(A) RNA binding; P:regulation of transcription, DNA-dependent; F:protein heterodimerization activity; C:nucleus; F:SH3 domain binding	K Homology domain, type 1; K Homology domain;	2421.36	2509.41	3047.31	3866.5	2668.37	10173.1	2859.75	1526.04	833.33	263.417	303.321	137.321	160.025	4078	4.13942	0.000524406	0.0136626	FALSE	3765	4.19099	0.000463178	0.0130329	FALSE	2940	4.47125	0.000224597	0.00811649	TRUE	2682	4.81484	9.18804e-05	0.00363979	TRUE	3346	4.2796	0.000370697	0.0117708	FALSE	745	6.21025	2.22486e-06	0.000316832	TRUE	2367
44	lib6_7_mRNA_82	A	g2 mitotic-specific cyclin- partial	P:cell cycle; P:cardiac epithelial to mesenchymal transition; P:cell division; P:biological regulation; C:nucleus	Cyclin-like; Cyclin, C-terminal domain;	5637.15	8803.25	2896.5	3952.32	4099	1214.33	396.146	82.3363	118.069	68.8669	24.4566	18.2072	287.693	222	8.26808	1.01469e-08	4.85614e-06	TRUE	126	8.91152	1.79719e-09	1.5083e-06	TRUE	479	7.30841	1.41079e-07	3.12925e-05	TRUE	420	7.75759	3.82102e-08	9.66591e-06	TRUE	267	7.80877	3.33329e-08	1.31032e-05	TRUE	877	6.05336	4.30544e-06	0.000519991	TRUE	2371
46	lib6_7_mRNA_3596	E	hypothetical protein BRAFLDRAFT_125259-like	NA	Others	27.7804	328.07	3509.3	3820.08	284.216	10891.2	5017.45	829.513	799.541	382.661	20.7806	1.52302	42.2972	6846	4.12013	0.00409233	0.0635106	FALSE	592	7.68251	2.88359e-07	5.17517e-05	TRUE	27	11.1081	3.2234e-11	1.26842e-07	TRUE	26	11.2399	1.15973e-11	4.64751e-08	TRUE	620	7.47549	5.08976e-07	8.72205e-05	TRUE	4	12.731	3.51287e-13	9.33071e-09	TRUE	15
55	lib6_7_mRNA_3140	G	partial	F:ATP binding	Actin family family; Actin/actin-like conserved site;	485.875	550.104	425.14	280.646	137.883	323.925	3084.34	8667.9	4522.82	828.848	488.411	81.0429	216.64	10219	2.58266	0.0213038	0.221494	FALSE	9185	2.76182	0.0144352	0.16077	FALSE	11359	2.39022	0.0321828	0.30102	FALSE	17317	1.79128	0.101472	0.622564	FALSE	25137	0.766144	0.477313	1	FALSE	11676	1.99785	0.0691483	0.589947	FALSE	1317
56	lib11-17_mRNA_15511	A	f-box only protein 5	P:single-organism cellular process; F:protein binding	F-box domain;	8166.68	4991.81	3357.49	2970.64	746.62	1956.57	310.221	89.2975	84.6542	73.2697	23.1768	22.5638	413.292	192	8.49456	5.42332e-09	3.00107e-06	TRUE	328	7.78469	3.73418e-08	1.20958e-05	TRUE	499	7.21299	1.72293e-07	3.66844e-05	TRUE	675	7.03704	2.73373e-07	4.30293e-05	TRUE	2138	5.04369	6.27491e-05	0.00311826	TRUE	670	6.43319	1.5349e-06	0.000243333	TRUE	3601
57	lib2_mRNA_18962	A	lachesin- partial	F:protein binding	Immunoglobulin-like fold; Immunoglobulin-like domain; Immunoglobulin subtype 2; Immunoglobulin subtype;	2698.06	1966.21	2661.89	3329.06	1900.75	4405.05	1069.07	918.252	1407.8	287.627	329.862	55.492	317.936	1619	5.60149	1.22373e-05	0.000803067	TRUE	2106	5.14512	4.01693e-05	0.00202651	TRUE	1478	5.58233	1.26144e-05	0.000906783	TRUE	1362	5.90525	5.18459e-06	0.00040416	TRUE	1956	5.09627	4.58869e-05	0.00248738	TRUE	707	6.30871	1.79737e-06	0.000269636	TRUE	2548
58	lib11-17_mRNA_13337	F	type i cytoskeletal partial	C:intermediate filament; F:structural molecule activity	Intermediate filament protein family;	15.5625	0	8.8863	0	0	353.687	9320.2	10863.9	686.88	51.8754	15.6032	5.92197e-05	8.6549	5999	7.62665	0.00255428	0.0443	FALSE	38808	-0.00114893	1	1	FALSE	7449	7.0652	0.00790514	0.109275	FALSE	39586	-0.00150968	1	1	FALSE	38076	-0.00114806	1	1	FALSE	191	12.1282	2.04303e-08	1.13646e-05	TRUE	2
59	lib6_7_mRNA_545	G	hypothetical protein	NA	ShKT domain;	35.6808	0	0	6.94537	29.7828	938.043	5715.37	9424.31	4132.76	12.1472	21.9104	0.258277	0	3029	6.72789	0.00014355	0.00503354	TRUE	36437	-2.16177	1	1	FALSE	36550	-2.28293	1	1	FALSE	12241	4.47506	0.034533	0.299046	FALSE	2920	6.48786	0.000205245	0.00746543	TRUE	55	11.4418	4.20849e-10	8.07559e-07	TRUE	4
63	lib3_2_1_mRNA_67305	A	histone rna hairpin-binding protein	F:mRNA binding	Histone RNA stem-loop-binding protein SLBP1/SLBP2 family; Histone RNA hairpin-binding protein, RNA-binding domain;	5218.65	2597.73	2349.9	3759.17	4531.74	2168.09	281.658	64.8433	64.0523	59.2039	11.0373	42.2503	164.965	590	6.9459	3.26197e-07	5.87409e-05	TRUE	1250	5.93965	5.06769e-06	0.000430737	TRUE	1288	5.79525	7.1665e-06	0.000591158	TRUE	947	6.4734	1.14242e-06	0.00012817	TRUE	654	6.74245	5.75097e-07	9.34277e-05	TRUE	1128	5.67868	1.00692e-05	0.000947822	TRUE	7124
64	lib8_9_mRNA_7367	E	serine threonine-protein phosphatase 2a catalytic subunit beta isoform	F:phosphoprotein phosphatase activity; P:apoptotic mitochondrial changes; P:response to hydrogen peroxide; F:protein C-terminus binding; P:response to antibiotic; C:protein phosphatase type 2A complex; P:regulation of gene expression; F:GABA receptor binding; P:mesoderm development; P:negative regulation of epithelial to mesenchymal transition; C:cytosol; F:protein heterodimerization activity; P:…	Metallo-dependent phosphatase-like; Serine/threonine-specific protein phosphatase/bis(5-nucleosyl)-tetraphosphatase; Calcineurin-like phosphoesterase domain, apaH type;	1756.83	1778.94	1933.34	2629.72	1894.24	5612.01	1416.98	777.121	743.749	597.421	602.989	227.393	439.091	8236	2.94928	0.00920278	0.118622	FALSE	8211	2.96734	0.00884827	0.114492	FALSE	7329	3.08746	0.00673245	0.097598	FALSE	5982	3.53132	0.00235006	0.0417393	FALSE	7175	3.05794	0.00721825	0.106886	FALSE	2265	4.62478	0.000149554	0.00701522	TRUE	7585
67	lib2_mRNA_26946	A	ribose-phosphate pyrophosphokinase 1	F:carbohydrate binding; F:kinase activity; F:AMP binding; P:organ regeneration; F:ADP binding; P:phosphorylation; P:5-phosphoribose 1-diphosphate biosynthetic process; C:ribose phosphate diphosphokinase complex; C:cytosol; F:ribose phosphate diphosphokinase activity; P:AMP biosynthetic process; P:carbohydrate metabolic process; F:magnesium ion binding; P:nervous system development; P:urate biosyn…	Phosphoribosyl pyrophosphate synthetase, conserved site; Ribose-phosphate pyrophosphokinase, N-terminal domain; Ribose-phosphate diphosphokinase family; Phosphoribosyltransferase-like;	4859.68	5570.62	1866.11	2310.78	1372.43	2636.57	269.013	271.409	416.262	401.732	223.462	182.869	438.732	2813	4.73138	0.000114587	0.00432765	TRUE	2358	4.92839	6.76733e-05	0.00302848	TRUE	6095	3.35067	0.00364253	0.0634954	FALSE	5546	3.65908	0.00173335	0.0332061	FALSE	7965	2.90734	0.0101754	0.135731	FALSE	3713	3.8492	0.00108128	0.0309403	FALSE	28838
69	lib6_7_mRNA_566	I	muscle actin	C:cytoskeleton; C:cytoplasm; F:ATP binding	Actin family family; Actin, conserved site; Actin/actin-like conserved site;	1.03936e-139	4.13285e-108	22.9929	3.30649e-121	2.79214e-106	1.90563	1.66611e-76	35.02	2209.93	7585.03	4148.07	170.948	173.88	603	-11.0785	3.53841e-07	6.2242e-05	TRUE	572	-11.1679	2.5287e-07	4.69694e-05	TRUE	8662	-2.89068	0.0123391	0.151348	FALSE	498	-11.5619	7.84858e-08	1.6711e-05	TRUE	518	-11.1668	2.56445e-07	5.24975e-05	TRUE	1170	-6.42924	1.15122e-05	0.0010454	TRUE	393
70	lib6_7_mRNA_3183	A	small ubiquitin-related modifier 1 precursor	C:fibrillar center; P:palate development; F:SUMO ligase activity; C:nuclear speck; C:PML body; C:nuclear membrane; P:regulation of interferon-gamma-mediated signaling pathway; C:cytoplasm; P:negative regulation of DNA binding; P:chordate embryonic development; P:negative regulation of sequence-specific DNA binding transcription factor activity; C:nuclear pore; P:positive regulation of proteasomal…	Rad60/SUMO-like domain; Ubiquitin-related domain; Ubiquitin-like;	3666.96	2088.24	1945.46	2451.84	4254.16	2803.93	1118.51	489.992	404.453	193.642	128.766	120.437	211.218	2502	4.92732	6.9093e-05	0.00293399	TRUE	3953	4.1151	0.000559227	0.0150305	FALSE	4002	4.01301	0.000729465	0.0193657	FALSE	3600	4.34687	0.000311404	0.0091904	TRUE	1900	5.14166	3.9088e-05	0.00218576	TRUE	2414	4.5402	0.000191952	0.00844828	TRUE	5135
76	lib2_mRNA_19634	B	histone h4-like	C:cytosol; C:nucleosome; P:negative regulation of megakaryocyte differentiation; C:nuclear chromosome; C:nucleolus; C:plasmodesma; C:extracellular vesicular exosome; P:DNA replication-independent nucleosome assembly; F:DNA binding; C:vacuolar membrane; C:thylakoid; P:DNA replication-dependent nucleosome assembly; F:protein heterodimerization activity; C:chloroplast; C:plasma membrane; P:DNA-depen…	Histone core; Histone-fold; Histone H4, conserved site; TATA box binding protein associated factor (TAF); Histone H4 family;	2285.93	2478.36	3968.41	4091.13	2800.37	1944.26	48.0394	0	0	0	0	3.04604	64.9563	98	9.5147	8.42826e-10	9.13743e-07	TRUE	99	9.6335	7.78681e-10	8.35674e-07	TRUE	48	10.3161	1.18092e-10	2.61392e-07	TRUE	55	10.3648	8.29144e-11	1.6017e-07	TRUE	68	9.8097	4.80449e-10	7.50632e-07	TRUE	85	9.28121	1.59368e-09	1.95574e-06	TRUE	4540
86	lib6_7_mRNA_511	G	hypothetical protein BRAFLDRAFT_80161-like	F:calcium ion binding	EF-hand domain; EF-Hand 1, calcium-binding site; EF-hand domain pair;	27.5457	0	0	0	0.436618	774.319	3254.66	6867.92	3531.62	418.349	134.697	0	0	3711	8.44832	0.000359749	0.0101898	FALSE	41317	0	1	1	FALSE	41628	0	1	1	FALSE	41791	0	1	1	FALSE	35340	2.7802	1	1	FALSE	68	13.2596	9.04238e-10	1.4053e-06	TRUE	14
90	lib6_7_mRNA_424	F	type ii cytoskeletal 4	C:intermediate filament; F:structural molecule activity	Intermediate filament protein family;	23.8117	0	0	0	0	356.997	7380.68	6015.43	1442.77	336.562	187.554	4.56904	34.7442	14789	2.36174	0.0727947	0.522824	FALSE	13387	-5.96505	0.0512821	0.40163	FALSE	12182	-6.11692	0.0384615	0.331849	FALSE	11687	-6.35365	0.0294118	0.258754	FALSE	12857	-5.96398	0.0512821	0.418087	FALSE	960	6.26348	5.98162e-06	0.000662003	TRUE	28
91	lib1_mRNA_15722	C	protein mago nashi homolog	C:exon-exon junction complex; P:regulation of translation; C:nuclear speck; P:regulation of alternative mRNA splicing, via spliceosome; C:catalytic step 2 spliceosome; C:cytoplasm; P:nuclear-transcribed mRNA catabolic process, nonsense-mediated decay; P:mRNA transport	Mago nashi protein family;	809.986	1044.53	1810.13	3212.42	4115.26	1791.42	680.283	564.903	364.929	168.197	114.819	147.364	90.8713	10860	2.45788	0.0274957	0.268997	FALSE	9045	2.82477	0.0122672	0.143921	FALSE	5131	3.61804	0.00192594	0.0395524	FALSE	3350	4.44568	0.000238912	0.00748105	TRUE	2387	4.80283	9.4937e-05	0.00422567	TRUE	4378	3.60294	0.00200167	0.048577	FALSE	9784
92	lib1_mRNA_7009	C	protein asterix	C:integral to membrane	Uncharacterised protein family UPF0139 family;	3272.7	340.464	3050.51	4103.96	2290.56	795.641	212.826	129.87	64.514	33.9429	23.9137	37.4692	87.956	895	6.44563	1.31142e-06	0.000155679	TRUE	7429	3.18118	0.00592668	0.0847605	FALSE	922	6.34466	1.72016e-06	0.000198212	TRUE	806	6.77301	5.23441e-07	6.89994e-05	TRUE	1138	5.93104	5.23374e-06	0.000488633	TRUE	2671	4.40545	0.000295627	0.0117593	FALSE	8231
93	lib3_mRNA_15223	A	serine threonine-protein phosphatase 4 regulatory subunit 1 isoform x1	F:protein binding	Armadillo-type fold; HEAT, type 2; Armadillo-like helical; HEAT;	3663.66	2428.98	2197.27	2621.73	743.321	2171.68	530.043	263.361	269.752	160.718	266.162	95.1268	246.568	2005	5.26612	2.8442e-05	0.00150715	TRUE	2830	4.67327	0.000135556	0.00508913	TRUE	2845	4.52874	0.000198013	0.00739475	TRUE	2718	4.7837	0.000101174	0.00395487	TRUE	7584	2.96508	0.00914081	0.128056	FALSE	2449	4.51167	0.000209552	0.00909107	TRUE	8215
94	lib3_mRNA_13491	E	serine arginine-rich splicing factor 1-like	P:regulation of mRNA stability; P:regulation of transcription, DNA-dependent; P:regulation of mRNA splicing, via spliceosome; F:mRNA binding; P:regulation of translation; F:nucleotide binding	Nucleotide-binding alpha-beta plait domain; RNA recognition motif domain;	3317.57	1421.71	801.425	1167.51	735.746	7245.94	1354.25	685.038	328.153	169.087	120.574	84.9321	207.33	1981	5.28636	2.73178e-05	0.00145848	TRUE	4145	4.06398	0.000644405	0.0165176	FALSE	6661	3.23717	0.00489653	0.0781019	FALSE	5077	3.78009	0.00130088	0.0272235	FALSE	6924	3.11371	0.00647488	0.0982603	FALSE	627	6.41339	1.30071e-06	0.000219723	TRUE	3085
95	lib3_2_1_mRNA_58902	A	cyclin a	P:regulation of cyclin-dependent protein serine/threonine kinase activity; F:protein kinase binding; C:nucleus; P:cell division; P:regulation of G2/M transition of mitotic cell cycle	Cyclin-like; Cyclin A, chordates family; Cyclin, N-terminal;	4815.22	4367.46	2567.83	1887.25	1752.18	584.947	95.3463	4.71344	8.47134	4.43125	7.79189e-15	3.58966	27.402	49	10.3581	7.7533e-11	1.68114e-07	TRUE	50	10.2192	1.3521e-10	2.8731e-07	TRUE	99	9.45592	1.05251e-09	1.12726e-06	TRUE	189	9.01571	2.718e-09	1.52597e-06	TRUE	158	8.90156	5.1775e-09	3.48157e-06	TRUE	441	7.31712	3.35082e-07	8.07283e-05	TRUE	2382
100	lib3_mRNA_4188	A	rna-binding protein mex3b	F:RNA binding; F:zinc ion binding; C:intracellular part; F:protein binding	K Homology domain; K Homology domain, type 1; Zinc finger, RING-type; Zinc finger, RING/FYVE/PHD-type;	3416.07	1735.81	1982.58	1868.34	1624.7	1522.8	422.184	404.74	335.474	189.56	231.289	56.9821	702.541	1288	5.90372	5.35814e-06	0.000441989	TRUE	2422	4.92714	7.28714e-05	0.00319665	TRUE	1960	5.11909	4.35825e-05	0.00236248	TRUE	2348	5.03372	5.42524e-05	0.0024449	TRUE	2379	4.83171	9.39407e-05	0.00419538	TRUE	2119	4.73815	0.000117871	0.00591002	TRUE	6355
107	lib3_2_mRNA_52807	B	spliceosome rna helicase ddx39b isoform x1	C:nucleoplasm; P:positive regulation of DNA-dependent transcription, elongation; F:ATP-dependent protein binding; P:intronless viral mRNA export from host nucleus; C:cytoplasm; C:spliceosomal complex; P:spliceosomal complex assembly; F:U6 snRNA binding; C:U6 snRNP; C:transcription export complex; C:U4 snRNP; P:negative regulation of DNA damage checkpoint; F:ATP-dependent RNA helicase activity; F:…	Others	1049.76	2579.47	2561.67	2132.16	2584.57	1333.63	308.781	196.507	74.2287	68.2192	60.7677	19.1684	136.684	1458	5.76936	8.71676e-06	0.000635199	TRUE	579	7.06666	2.65298e-07	4.8682e-05	TRUE	572	7.05723	2.82995e-07	5.23499e-05	TRUE	807	6.79323	5.26522e-07	6.93196e-05	TRUE	524	7.0695	2.64306e-07	5.35386e-05	TRUE	840	6.11464	3.40416e-06	0.00043057	TRUE	3185
108	lib3_mRNA_28054	A	hypothetical protein BRAFLDRAFT_131808-like	NA	NA	1860.66	1011.71	1583.71	2119.25	680.223	2750.46	815.768	634.605	644.761	302.77	236.18	108.673	297.775	4187	4.09676	0.000600366	0.0152344	FALSE	7112	3.21785	0.00504404	0.0753528	FALSE	4465	3.86441	0.00105994	0.0252215	FALSE	3754	4.28478	0.000366222	0.0103648	FALSE	9427	2.64518	0.0184529	0.207961	FALSE	2226	4.6606	0.000140239	0.00669353	TRUE	6328
110	lib6_7_mRNA_4178	F	hypothetical protein BRAFLDRAFT_101110-like	F:binding	Galactose-binding domain-like;	24.4642	0	0	1.57293	0	1218.42	5839.65	5489.64	968.513	19.5101	4.5276	0	0	4112	8.27768	0.000567215	0.0144519	FALSE	41318	0	1	1	FALSE	41629	0	1	1	FALSE	21772	4.84843	0.212121	1	FALSE	40227	0	1	1	FALSE	37	13.9136	1.48333e-10	4.25941e-07	TRUE	3
111	lib11-17_mRNA_1864	F	hypothetical protein M959_07349, partial-like	NA	NA	5.96604e-06	0	2.22116e-178	1.27994e-106	3.80789e-168	755.592	4671.33	5554.71	1407.83	382.452	36.7533	2.24594e-170	0.690751	38675	0.000108828	1	1	FALSE	41319	0	1	1	FALSE	41630	0	1	1	FALSE	41792	0	1	1	FALSE	40228	0	1	1	FALSE	74	13.2243	9.96444e-10	1.43065e-06	TRUE	7
115	lib4_5_mRNA_7183	D	hypothetical protein	NA	Others	283.424	2056	426.893	311.83	7474.43	310.452	92.4063	183.97	159.403	212.18	1734.42	156.781	111.068	24449	0.853892	0.425386	1	FALSE	5264	3.71239	0.00153118	0.0309045	FALSE	19042	1.44474	0.179957	1	FALSE	25636	0.991752	0.35403	1	FALSE	1413	5.57448	1.23602e-05	0.000929386	TRUE	22575	0.985265	0.357568	1	FALSE	23607
118	lib1_mRNA_40233	A	dorsal switch protein isoform a	C:polytene chromosome; P:negative regulation of antimicrobial humoral response; P:negative regulation of RNA polymerase II transcriptional preinitiation complex assembly; F:sequence-specific DNA binding; F:TBP-class protein binding; P:chromatin remodeling; P:imaginal disc-derived leg morphogenesis; F:sequence-specific DNA binding transcription factor activity; P:segment specification; P:positive …	High mobility group box domain;	3070.42	1648.32	1425.34	2421.38	1128.77	1601.26	377.279	138.773	120.347	157.779	45.228	139.857	125.007	3356	4.45563	0.000234475	0.00741872	TRUE	5781	3.55827	0.00222737	0.0409213	FALSE	6099	3.34866	0.00368572	0.0641851	FALSE	4136	4.11326	0.000563101	0.0142942	FALSE	7508	3.01205	0.00810043	0.114599	FALSE	4571	3.51644	0.00248554	0.0577473	FALSE	16160
119	lib8_9_mRNA_30390	A	dorsal switch protein isoform f	C:polytene chromosome; P:negative regulation of antimicrobial humoral response; P:negative regulation of RNA polymerase II transcriptional preinitiation complex assembly; F:sequence-specific DNA binding; F:TBP-class protein binding; P:chromatin remodeling; P:imaginal disc-derived leg morphogenesis; F:sequence-specific DNA binding transcription factor activity; P:segment specification; P:positive …	High mobility group box domain;	3070.42	1648.32	1425.34	2421.38	1128.77	1601.26	377.279	138.773	120.347	157.779	45.228	139.857	125.007	3357	4.45563	0.000234475	0.00741872	TRUE	5782	3.55827	0.00222737	0.0409213	FALSE	6100	3.34866	0.00368572	0.0641851	FALSE	4137	4.11326	0.000563101	0.0142942	FALSE	7509	3.01205	0.00810043	0.114599	FALSE	4572	3.51644	0.00248554	0.0577473	FALSE	16161
120	lib8_9_mRNA_30391	A	dorsal switch protein isoform f	C:polytene chromosome; P:negative regulation of antimicrobial humoral response; P:negative regulation of RNA polymerase II transcriptional preinitiation complex assembly; F:metal ion binding; F:sequence-specific DNA binding; F:TBP-class protein binding; P:chromatin remodeling; P:imaginal disc-derived leg morphogenesis; F:sequence-specific DNA binding transcription factor activity; P:segment speci…	High mobility group box domain;	3070.42	1648.32	1425.34	2421.38	1128.77	1601.26	377.279	138.773	120.347	157.779	45.228	139.857	125.007	3358	4.45563	0.000234475	0.00741872	TRUE	5783	3.55827	0.00222737	0.0409213	FALSE	6101	3.34866	0.00368572	0.0641851	FALSE	4138	4.11326	0.000563101	0.0142942	FALSE	7510	3.01205	0.00810043	0.114599	FALSE	4573	3.51644	0.00248554	0.0577473	FALSE	16162
121	lib2_mRNA_6735	B	zinc finger protein	F:metal ion binding; F:nucleic acid binding	Zinc finger, C2H2-like; Zinc finger, C2H2; Zinc finger C2H2-type/integrase DNA-binding domain;	2837.99	5428.29	1109.26	977.208	617.588	1403.88	349.936	417.239	177.911	49.0439	65.5685	4.80249	58.1211	117	9.18335	1.6697e-09	1.49098e-06	TRUE	49	10.1204	1.33602e-10	2.8731e-07	TRUE	380	7.83175	6.39375e-08	1.78501e-05	TRUE	539	7.65193	1.01697e-07	2.00462e-05	TRUE	697	6.98472	7.52388e-07	0.000114689	TRUE	202	8.16798	2.72032e-08	1.43081e-05	TRUE	832
125	lib10_mRNA_23660	A	annexin partial	P:lipid metabolic process; F:calcium ion binding; F:calcium-dependent phospholipid binding; C:cytoplasmic membrane-bounded vesicle; F:protein binding	Annexin repeat; Annexin family; Annexin repeat, conserved site;	2090.66	2062.55	2197.45	1808.79	672.817	2129.4	304.793	131.018	189.561	208.375	124.397	46.1686	154.933	1743	5.49849	1.64193e-05	0.000994945	TRUE	1710	5.4791	1.69328e-05	0.00105207	TRUE	1492	5.57073	1.341e-05	0.000954859	TRUE	1995	5.29025	2.7846e-05	0.00148282	TRUE	4457	3.86307	0.00112228	0.0267529	FALSE	1262	5.52498	1.51503e-05	0.00127458	TRUE	7133
135	lib1_mRNA_13092	A	n-alpha-acetyltransferase 40	F:sinapoyltransferase activity; F:myristoyltransferase activity; P:lipid metabolic process; F:N-acetyltransferase activity; F:octanoyltransferase activity; F:C-acyltransferase activity; F:malonyltransferase activity; F:sterol O-acyltransferase activity; F:N-palmitoyltransferase activity; F:protein-cysteine S-acyltransferase activity; F:succinyltransferase activity; F:dihydrolipoamide S-acyltransf…	Acyl-CoA N-acyltransferase;	4024.71	3159.55	1814.7	1431.44	853.02	403.05	67.5749	66.9231	63.7933	83.1248	21.7954	25.8042	75.4995	464	7.28075	1.36132e-07	3.11472e-05	TRUE	632	6.93185	3.65904e-07	6.15125e-05	TRUE	1053	6.13231	3.18597e-06	0.000319076	TRUE	1510	5.79062	7.80869e-06	0.000549432	TRUE	2113	5.04287	5.96371e-05	0.00299867	TRUE	3526	3.96115	0.000920169	0.0277216	FALSE	16563
137	lib3_2_mRNA_2231	A	protein dek	P:regulation of double-strand break repair; C:intracellular organelle; F:DNA binding	SAP domain; DEK, C-terminal; Homeodomain-like;	3917.27	2329.71	1397.46	1567.39	338.755	2341.13	327.07	60.39	62.7555	50.4516	12.1067	8.48591	7.49975	138	8.83721	2.5341e-09	1.951e-06	TRUE	293	8.08833	2.3843e-08	8.64582e-06	TRUE	497	7.35228	1.70349e-07	3.64164e-05	TRUE	538	7.51955	9.98228e-08	1.97133e-05	TRUE	1955	5.30675	4.53996e-05	0.00246727	TRUE	186	8.09461	1.94542e-08	1.11017e-05	TRUE	1481
138	lib3_2_mRNA_73756	B	rna-binding protein 71	F:RNA binding	Others	1250	2070.72	1213.05	1132.26	966.204	1974.1	833.471	674.423	522.668	212.7	427.922	95.7174	173.036	5391	3.7059	0.00157751	0.0310896	FALSE	3254	4.43414	0.000251903	0.00822485	TRUE	5095	3.66279	0.00175464	0.0365894	FALSE	5793	3.5635	0.00221	0.0396985	FALSE	6046	3.33447	0.00387699	0.0679341	FALSE	2672	4.36514	0.000298743	0.0118788	FALSE	5394
140	lib1_mRNA_30631	C	serine threonine-protein phosphatase 6 catalytic subunit	P:response to yeast; F:metal ion binding; P:G1/S transition of mitotic cell cycle; F:protein serine/threonine phosphatase activity; F:protein binding; P:protein dephosphorylation; C:cytosol	Metallo-dependent phosphatase-like; Serine/threonine-specific protein phosphatase/bis(5-nucleosyl)-tetraphosphatase; Calcineurin-like phosphoesterase domain, apaH type;	2.10539	782.663	1906.77	2408.75	3535	1228.66	81.131	94.9997	101.792	89.2462	83.8353	123.366	74.891	2568	-5.82044	7.81231e-05	0.00323219	TRUE	9723	2.66471	0.0175426	0.189462	FALSE	4121	3.94938	0.00084897	0.0214879	FALSE	3751	4.28664	0.000360728	0.0102175	FALSE	2339	4.83985	8.68726e-05	0.00394607	TRUE	5269	3.31523	0.00401981	0.0810569	FALSE	28450
141	lib2_mRNA_21818	E	inhibitor of growth protein 1	P:chromatin modification; F:zinc ion binding; P:regulation of cellular process; C:nucleus; F:protein binding	Zinc finger, PHD-type; Zinc finger, FYVE/PHD-type; Zinc finger, PHD-finger; ING family family; Zinc finger, PHD-type, conserved site; Inhibitor of growth protein, N-terminal; Zinc finger, RING/FYVE/PHD-type;	4.1595	252.8	930.604	1424.61	521.562	5545.25	989.987	507.222	457.003	185.811	162.207	158.821	503.523	2913	-5.2284	0.000129414	0.00472012	TRUE	25945	0.67034	0.529485	1	FALSE	9930	2.55026	0.0223005	0.232915	FALSE	7560	3.16464	0.00562108	0.078997	FALSE	16131	1.71497	0.11465	0.755137	FALSE	1593	5.12508	4.05566e-05	0.0027045	TRUE	7593
142	lib4_5_mRNA_17576	C	small nuclear ribonucleoprotein-associated protein b -like	C:U4 snRNP; C:methylosome; C:viral nucleocapsid; C:cytosol; F:histone pre-mRNA DCP binding; C:U2 snRNP; C:U7 snRNP; C:extracellular vesicular exosome; P:response to hormone stimulus; C:U1 snRNP; P:spliceosomal snRNP assembly; C:histone pre-mRNA 3'end processing complex; C:catalytic step 2 spliceosome; C:SMN-Sm protein complex; C:U12-type spliceosomal complex	Ribonucleoprotein LSM domain, eukaryotic/archaea-type; Ribonucleoprotein LSM domain; Like-Sm (LSM) domain;	1172.66	562.167	1142.3	1667.38	1487.2	1569.89	1082.22	612.985	466.551	161.341	122.385	52.0691	685.508	3354	4.49112	0.000230896	0.00731419	TRUE	6275	3.43063	0.00321596	0.0544515	FALSE	3012	4.4536	0.000250941	0.00885175	TRUE	2414	4.9995	5.9475e-05	0.00261764	TRUE	2380	4.83404	9.42116e-05	0.00420572	TRUE	1887	4.91198	7.66379e-05	0.00431504	TRUE	2410
143	lib2_mRNA_6574	B	eh domain-containing protein 3	NA	P-loop containing nucleoside triphosphate hydrolase;	1931.61	2271.71	1486.85	1805.75	874.453	424.291	150.35	467.85	437.58	164.848	331.848	59.2909	103.919	2377	5.02399	5.72032e-05	0.00255593	TRUE	1965	5.25807	3.0556e-05	0.00165214	TRUE	2676	4.64675	0.000148567	0.0058986	TRUE	2495	4.92731	7.13849e-05	0.00302782	TRUE	4332	3.88081	0.00103657	0.0253565	FALSE	7190	2.83752	0.0126003	0.186194	FALSE	18301
144	lib2_mRNA_22019	F	hypothetical protein	NA	ShKT domain;	35.6808	0	0	6.94537	29.7828	951.011	4049.53	3722.91	2018.63	12.1472	21.9104	0.258277	0	3030	6.72789	0.00014355	0.00503354	TRUE	36438	-2.16177	1	1	FALSE	36551	-2.28293	1	1	FALSE	12242	4.47506	0.034533	0.299046	FALSE	2921	6.48786	0.000205245	0.00746543	TRUE	52	11.4616	3.9785e-10	8.07271e-07	TRUE	9
145	lib11-17_mRNA_62386	E	protein cornichon homolog	P:intracellular signal transduction; C:Golgi apparatus; P:vesicle-mediated transport; C:integral to membrane; C:endoplasmic reticulum	Cornichon family;	192.021	148.428	959.262	1470.06	843.731	2790.34	1403.98	1069.86	755.762	338.637	201.417	112.339	156.159	24752	0.77299	0.470463	1	FALSE	30839	0.401678	0.70959	1	FALSE	7331	3.09331	0.00677227	0.0981485	FALSE	5352	3.70928	0.00154807	0.0307318	FALSE	7973	2.9081	0.0103094	0.13738	FALSE	2263	4.63354	0.000148553	0.00697443	TRUE	3857
151	lib3_2_1_mRNA_42539	E	dihydropyrimidinase-like	C:cytoplasm; F:dihydropyrimidinase activity; P:uracil catabolic process; F:phosphoprotein binding; C:extracellular vesicular exosome	Metal-dependent hydrolase, composite domain; Dihydropyrimidinase family; Hydantoinase/dihydropyrimidinase family; Amidohydrolase 1;	1164.3	1135.94	994.761	1046.84	909.568	2579.88	1050.94	772.419	639.95	256.051	106.508	28.8063	123.871	1983	5.33308	2.73848e-05	0.00145848	TRUE	1943	5.29774	2.98714e-05	0.00162722	TRUE	2008	5.10665	4.68542e-05	0.00247912	TRUE	2202	5.18076	3.998e-05	0.0019171	TRUE	2202	4.97712	7.01034e-05	0.00338247	TRUE	618	6.48087	1.23278e-06	0.000211938	TRUE	1414
153	lib3_2_mRNA_38381	E	serine arginine-rich splicing factor 3	F:zinc ion binding; F:nucleic acid binding; F:nucleotide binding	RNA recognition motif domain; Nucleotide-binding alpha-beta plait domain;	1476.43	96.875	1098.2	1572.84	1152.39	3306.69	1372.43	183.866	275.561	181.96	78.7053	23.0057	87.8945	1247	5.9991	4.65281e-06	0.000396425	TRUE	13861	2.07058	0.064889	0.497381	FALSE	1542	5.5729	1.49273e-05	0.00102851	TRUE	1250	6.09174	3.57758e-06	0.000304083	TRUE	1399	5.64193	1.19119e-05	0.000904638	TRUE	369	7.16234	1.9434e-07	5.59562e-05	TRUE	878
155	lib11-17_mRNA_38850	A	cyclin a	P:regulation of cyclin-dependent protein serine/threonine kinase activity; F:protein kinase binding; C:nucleus; P:cell division	Cyclin-like; Cyclin, C-terminal domain; Cyclin, N-terminal;	2345.83	955.109	1369.62	2079.12	1582.8	1663.12	279.063	55.4571	25.9752	13.812	6.09136	5.91477	49.6318	206	8.61245	7.69307e-09	3.96776e-06	TRUE	523	7.3173	1.93269e-07	3.9262e-05	TRUE	363	7.83911	5.2638e-08	1.54065e-05	TRUE	255	8.44374	8.82738e-09	3.67794e-06	TRUE	253	8.04598	2.62084e-08	1.10061e-05	TRUE	209	8.11629	2.99321e-08	1.52161e-05	TRUE	1288
157	lib4_5_mRNA_6640	J	hypothetical protein BRAFLDRAFT_81191-like	NA	NA	0	0	1.08656e-12	0	5.81387	0.000857042	7.92008	90.5087	876.757	388.387	6843.22	15.9447	12.3155	5832	-7.66256	0.00222469	0.0400076	FALSE	5355	-7.75159	0.00171065	0.0334962	FALSE	4441	-7.90512	0.00105988	0.0252215	FALSE	4277	-8.14412	0.000625391	0.0154237	FALSE	21178	-1.44388	0.283079	1	FALSE	4472	-7.64922	0.00222469	0.0524207	FALSE	23464
158	lib1_mRNA_33120	A	pcna-associated factor	P:single-organism cellular process; P:DNA metabolic process; P:response to DNA damage stimulus; C:intracellular part	Others	2338.81	1394.18	1194.25	1713.71	1920.91	676.497	139.696	104.147	147.011	136.328	20.2347	19.2699	242.189	633	6.91742	4.29924e-07	7.20869e-05	TRUE	1097	6.17145	2.97797e-06	0.000288421	TRUE	1230	5.94871	5.64817e-06	0.00048736	TRUE	979	6.47045	1.35609e-06	0.000146876	TRUE	712	6.6338	8.51342e-07	0.000126447	TRUE	1702	5.12793	5.29817e-05	0.00330734	TRUE	6743
159	lib3_mRNA_17959	B	hypothetical protein BRAFLDRAFT_88535-like	NA	Others	45.53	7200.93	239.925	184.438	2710.07	541.566	122.651	79.4587	53.2109	20.1807	8.87827	9.19307	114.143	12636	2.29834	0.0479824	0.403446	FALSE	76	9.60182	3.37177e-10	4.71364e-07	TRUE	2834	4.69585	0.000190954	0.00715883	TRUE	3943	4.31804	0.000455324	0.0122689	FALSE	227	8.19198	1.65977e-08	7.76452e-06	TRUE	1060	5.86832	8.05346e-06	0.000807215	TRUE	4015
163	lib3_mRNA_13506	E	splicing proline- and glutamine-rich	C:nucleoplasm; F:nucleotide binding; F:transcription regulatory region DNA binding; P:negative regulation of transcription, DNA-dependent; P:regulation of circadian rhythm	Nucleotide-binding alpha-beta plait domain; NOPS; RNA recognition motif domain;	984.087	501.007	1002.41	2138.33	244.538	2799.21	637.876	410.297	416.507	139.368	74.0065	11.552	136.869	1003	6.40284	1.95052e-06	0.000206615	TRUE	1910	5.42957	2.79526e-05	0.0015549	TRUE	912	6.43096	1.61975e-06	0.000188697	TRUE	520	7.52518	8.92948e-08	1.82446e-05	TRUE	3442	4.39502	0.000417976	0.0129019	FALSE	211	7.91094	3.12067e-08	1.55745e-05	TRUE	1027
165	lib3_mRNA_60146	E	hypothetical protein BRAFLDRAFT_126020-like	F:protein kinase activity; F:SMAD binding; P:protein phosphorylation; F:ATP binding; C:nucleus	DNA binding domain, putative; Transforming protein Ski; c-SKI SMAD4-binding domain; SAND domain-like;	730.78	690.691	760.344	987.866	558.324	1788.33	1873.83	1429.38	696.034	99.4455	105.701	45.7482	60.5032	4519	3.99531	0.000806102	0.0189307	FALSE	4639	3.91407	0.000972431	0.0222714	FALSE	3990	4.05289	0.000696862	0.0185561	FALSE	3465	4.43083	0.000263756	0.00808746	TRUE	5217	3.60716	0.00207712	0.0423012	FALSE	1440	5.28633	2.8118e-05	0.0020746	TRUE	1265
169	lib10_mRNA_55191	G	cytoplasmic polyadenylation element-binding protein partial	F:GTPase inhibitor activity; P:cellular response to insulin stimulus; F:translation repressor activity, nucleic acid binding; C:polysome; C:messenger ribonucleoprotein complex; F:ribosomal small subunit binding; F:ribosomal large subunit binding; P:negative regulation of cytoplasmic translational elongation; F:ribosome binding; C:cytoplasm; P:cellular response to hypoxia; P:protein phosphorylatio…	RNA recognition motif domain; Nucleotide-binding alpha-beta plait domain;	8.96106	7.96416	16.1857	16.9697	8.70279	107.143	1025.36	4026.54	2765.33	347.051	49.8006	0.0349056	1.99263	9496	6.30934	0.0144479	0.161582	FALSE	9548	6.20138	0.0144479	0.16077	FALSE	4463	7.32017	0.00105988	0.0252215	FALSE	4007	7.54028	0.000469814	0.0124541	FALSE	8348	6.32748	0.0116959	0.14882	FALSE	751	9.87901	2.23953e-06	0.000316832	TRUE	58
171	lib3_2_mRNA_70913	F	hypothetical protein BRAFLDRAFT_118409-like	P:single-organism process; F:binding; P:transport	Fucolectin tachylectin-4 pentraxin-1; Coagulation factor 5/8 C-terminal type domain; Galactose-binding domain-like;	103.979	0.745747	0	1.00603	0	304.899	3895.98	4054.29	1134.43	0.00289026	0.00500552	0	0	1075	10.3617	2.53193e-06	0.000249312	TRUE	32964	3.46371	1	1	FALSE	41631	0	1	1	FALSE	28282	4.2316	0.555556	1	FALSE	40229	0	1	1	FALSE	224	11.9152	3.6717e-08	1.73106e-05	TRUE	11
173	lib3_2_mRNA_23326	G	hypothetical protein BRAFLDRAFT_132314-like	NA	Others	13.4813	0	0	0	8.10418	92.4308	1424.94	4385.64	2516.72	39.7524	25.8083	0	0	6694	7.42175	0.0039886	0.0620549	FALSE	41320	0	1	1	FALSE	41632	0	1	1	FALSE	41793	0	1	1	FALSE	8543	6.78063	0.0144479	0.173039	FALSE	866	10.1942	3.96236e-06	0.000485006	TRUE	38
176	lib3_2_mRNA_59145	E	hypothetical protein	NA	NA	294.451	1428.55	805.895	1172.54	48.4914	2573.99	1845.42	555.465	445.935	114.303	92.8629	41.0152	267.561	9075	2.84141	0.0126526	0.148121	FALSE	2156	5.11971	4.56382e-05	0.00224902	TRUE	3349	4.29413	0.000379452	0.012038	FALSE	2691	4.83541	9.4968e-05	0.00374953	TRUE	31094	0.241166	0.840394	1	FALSE	896	5.96898	4.58577e-06	0.000543772	TRUE	1154
177	lib3_mRNA_13647	E	akirin-2-like	NA	Akirin family;	1095.43	519.575	803.06	1195.29	644.809	2231.38	1205.02	366.687	653.398	345.705	210.744	86.2488	99.3715	5565	3.66563	0.00175993	0.0336002	FALSE	10231	2.58972	0.0211607	0.219747	FALSE	6693	3.21793	0.0050714	0.0805043	FALSE	5060	3.79183	0.00126572	0.0265767	FALSE	7979	2.90122	0.0104587	0.139265	FALSE	2174	4.69202	0.000129578	0.00633264	TRUE	3475
182	lib6_7_mRNA_2677	C	hypothetical protein	NA	Others	60.6124	483.958	1332.47	1794.15	783.741	1497.36	727.037	546.901	432.711	269.293	230.958	29.1427	215.105	23869	1.05445	0.335345	1	FALSE	4278	4.05022	0.000726427	0.0180411	FALSE	1561	5.51159	1.63538e-05	0.00111308	TRUE	1353	5.94127	4.99914e-06	0.000392564	TRUE	2558	4.74563	0.000122919	0.0051054	TRUE	1137	5.67931	1.02961e-05	0.000962111	TRUE	2086
184	lib6_7_mRNA_3163	A	sodium potassium-transporting atpase subunit alpha-2 isoform x3	F:chaperone binding; P:ATP hydrolysis coupled proton transport; F:ankyrin binding; P:reduction of cytosolic calcium ion concentration; F:phosphatidylinositol 3-kinase binding; F:D1 dopamine receptor binding; C:apical plasma membrane; P:regulation of vasoconstriction; C:caveola; P:fluid transport; P:ionotropic glutamate receptor signaling pathway; C:endoplasmic reticulum; F:potassium ion binding; …	Cation-transporting P-type ATPase, C-terminal; P-type ATPase family; P-type ATPase, transmembrane domain; HAD-like domain;	1855.24	2081.97	1189.82	1191.87	507.951	757.679	514.869	276.809	319.678	292.042	144.957	59.6945	8.87122	2473	4.95601	6.67291e-05	0.00286684	TRUE	2125	5.12247	4.26643e-05	0.00213314	TRUE	3268	4.31546	0.000351597	0.0114308	FALSE	3699	4.31819	0.000347466	0.00998024	TRUE	7161	3.08743	0.00704682	0.104552	FALSE	4248	3.66416	0.00178367	0.0446102	FALSE	5609
185	lib11-17_mRNA_81943	E	histone deacetylase 2	F:sequence-specific DNA binding transcription factor activity; P:neurotrophin TRK receptor signaling pathway; P:hippocampus development; P:positive regulation of proteolysis; P:positive regulation of receptor biosynthetic process; P:negative regulation of MHC class II biosynthetic process; P:positive regulation of cell proliferation; P:cardiac muscle cell development; C:replication fork; P:mainte…	Histone deacetylase family; Histone deacetylase domain; Histone deacetylase superfamily family;	934.98	901.357	610.338	765.113	1141.83	3119.97	768.405	621.668	411.575	170.959	126.92	71.5319	92.7559	5395	3.7068	0.00161437	0.0317924	FALSE	5465	3.65406	0.00184612	0.0358907	FALSE	7340	3.09176	0.00690677	0.099975	FALSE	6459	3.41798	0.00319783	0.0526021	FALSE	4079	3.99522	0.000772256	0.020115	FALSE	1314	5.44525	1.79949e-05	0.00145501	TRUE	4505
186	lib6_7_mRNA_133	D	histone h3	F:protein heterodimerization activity; C:nucleosome; C:nucleus; F:DNA binding	Histone-fold; Histone core; Histone H3/CENP-A family;	5.36831e-59	4.76975	1.09305	1.3847	10367	39.0083	2.53055	1.6724	1.51521e-248	5.06809e-253	1.83791e-243	3.21837e-280	6.37237e-161	40742	0	1	1	FALSE	13964	6.0261	0.0699301	0.503373	FALSE	27775	4.11803	0.555556	1	FALSE	24575	4.67135	0.333333	1	FALSE	3	17.0885	2.05099e-14	5.75643e-10	TRUE	2021	8.95129	0.000103391	0.00539004	TRUE	17361
196	lib11-17_mRNA_14218	B	histone-lysine n-methyltransferase nsd2 isoform x1	P:negative regulation of transcription from RNA polymerase II promoter; P:regulation of establishment of protein localization; F:zinc ion binding; P:atrial septum primum morphogenesis; P:atrial septum secundum morphogenesis; P:bone development; F:histone-lysine N-methyltransferase activity; P:positive regulation of isotype switching to IgA isotypes; P:membranous septum morphogenesis; C:nuclear pa…	Zinc finger, PHD-type; Zinc finger, PHD-finger; Zinc finger, RING-type; Zinc finger, RING/FYVE/PHD-type; Zinc finger, FYVE/PHD-type; Post-SET domain; PWWP domain; Zinc finger, PHD-type, conserved site; High mobility group box domain; AWS domain; SET domain;	1438.65	1924.93	1238.69	1670.5	757.188	764.751	157.293	88.8579	133.723	84.2949	32.4426	27.2943	133.859	1528	5.71588	1.01867e-05	0.000708306	TRUE	1103	6.13619	3.0439e-06	0.000293202	TRUE	1588	5.50062	1.75433e-05	0.00117375	TRUE	1363	5.9326	5.18486e-06	0.00040416	TRUE	2522	4.79019	0.000110463	0.00465356	TRUE	2075	4.8043	0.000113084	0.00579023	TRUE	8246
197	lib3_mRNA_31196	K	serine arginine-rich splicing factor partial	P:insulin receptor signaling pathway; P:termination of RNA polymerase II transcription; F:zinc ion binding; P:mRNA splicing, via spliceosome; F:phospholipase binding; C:nuclear speck; P:mRNA 3'-end processing; F:nucleotide binding; P:mRNA export from nucleus; C:cytoplasm	Nucleotide-binding alpha-beta plait domain; RNA recognition motif domain;	1220.65	1456.96	601.311	587.824	875.352	1625.9	1099.39	670.285	553.374	175.741	144.504	56.5401	78.369	3460	4.43031	0.000260367	0.00799508	TRUE	2829	4.68572	0.000135531	0.00508913	TRUE	5909	3.40922	0.00331815	0.0596525	FALSE	6699	3.37673	0.00358283	0.0568235	FALSE	4197	3.95074	0.000888434	0.0224905	FALSE	1979	4.84388	9.20439e-05	0.00494153	TRUE	2542
200	lib2_mRNA_19411	A	ribonucleoside-diphosphate reductase subunit m2	P:mitotic cell cycle; P:oxidation-reduction process; P:deoxyribonucleotide biosynthetic process; F:metal ion binding; P:DNA replication; P:pyrimidine nucleobase metabolic process; P:deoxyribonucleoside diphosphate metabolic process; P:protein heterotetramerization; F:protein binding; C:ribonucleoside-diphosphate reductase complex; F:ribonucleoside-diphosphate reductase activity, thioredoxin disul…	Ferritin-like superfamily; Ribonucleotide reductase-related; Ribonucleotide reductase small subunit family; Ribonucleotide reductase small subunit, acitve site;	2453.56	2284.97	787.122	938.288	1238.53	1040.07	112.74	121.236	95.7796	114.098	16.9494	4.95011	27.3944	145	8.93038	2.98156e-09	2.17872e-06	TRUE	188	8.82904	4.20832e-09	2.37021e-06	TRUE	549	7.29377	2.48387e-07	4.79952e-05	TRUE	553	7.55012	1.19469e-07	2.29531e-05	TRUE	304	7.94552	4.81753e-08	1.6837e-05	TRUE	291	7.69228	8.94751e-08	3.2668e-05	TRUE	2816
201	lib2_mRNA_14646	E	glutathione s-transferase	F:protein binding	Glutathione S-transferase, N-terminal; Thioredoxin-like fold; Glutathione S-transferase, C-terminal-like; Glutathione S-transferase, C-terminal;	54.7402	4.53252	8.06632	41.258	57.3175	7102.2	3830.11	49.2981	12.8673	2.05081	3.47223	2.01789	4.19125	4534	4.7083	0.000842288	0.0195252	FALSE	26021	1.13875	0.536405	1	FALSE	19345	1.96398	0.201277	1	FALSE	5558	4.31585	0.00176125	0.0336677	FALSE	3600	4.7777	0.000514521	0.0148955	FALSE	10	11.7258	4.52579e-12	4.80847e-08	TRUE	30
205	lib3_mRNA_63397	E	homeobox protein otx2	P:anatomical structure morphogenesis; P:midbrain-hindbrain boundary development; P:midbrain development; P:positive regulation of biological process; P:cell fate commitment; P:regulation of transcription, DNA-dependent; F:sequence-specific DNA binding; P:cerebellum development; P:cellular response to alcohol; F:sequence-specific DNA binding transcription factor activity; P:retinal pigment epithel…	Transcription factor Otx, C-terminal; Homeobox, conserved site; Homeodomain-like; Homeobox domain;	8.36634	15.6745	50.0819	69.351	11.7452	6507.06	825.71	1003.56	762.008	225.779	291.96	2.88095	30.5276	21430	1.51255	0.311294	1	FALSE	15063	2.41387	0.089902	0.632207	FALSE	4948	4.08853	0.00163312	0.0350673	FALSE	3929	4.56242	0.000440113	0.0119013	FALSE	18402	1.99978	0.171153	0.987796	FALSE	12	11.1023	1.28287e-11	1.13583e-07	TRUE	223
207	lib3_2_1_mRNA_20887	B	spliceosome rna helicase ddx39b isoform 3	C:nuclear speck; P:positive regulation of DNA-dependent transcription, elongation; F:ATP-dependent protein binding; P:intronless viral mRNA export from host nucleus; C:cytoplasm; C:spliceosomal complex; P:spliceosomal complex assembly; F:U6 snRNA binding; C:U6 snRNP; C:transcription export complex; C:U4 snRNP; P:negative regulation of DNA damage checkpoint; F:ATP-dependent RNA helicase activity; …	Helicase superfamily 1/2, ATP-binding domain; DEAD/DEAH box helicase domain; P-loop containing nucleoside triphosphate hydrolase;	783.577	2001.43	1561.21	1459.73	721.079	875.394	273.212	218.246	130.042	54.9081	17.172	3.88414	31.0139	490	7.6274	1.77045e-07	3.83885e-05	TRUE	163	8.98192	3.0366e-09	1.97587e-06	TRUE	209	8.62632	7.62893e-09	3.8782e-06	TRUE	270	8.53309	1.08879e-08	4.28443e-06	TRUE	465	7.5092	1.75268e-07	4.00464e-05	TRUE	318	7.78729	1.1305e-07	3.76977e-05	TRUE	980
208	lib3_mRNA_11142	K	laminin subunit beta-2-like isoform x2	P:somite development; P:basement membrane assembly; P:muscle attachment; F:protein binding	Laminin IV; EGF-like, laminin; Epidermal growth factor-like domain; Laminin, N-terminal; Target SNARE coiled-coil domain;	836.541	1072.64	586.238	592.768	270.568	989.791	636.473	570.22	1053.69	767.173	385.552	49.8126	138.42	4301	4.0677	0.000663204	0.0163818	FALSE	3305	4.42646	0.00026791	0.00861253	TRUE	5414	3.55513	0.00231636	0.0454569	FALSE	5962	3.57139	0.0022547	0.04018	FALSE	10907	2.43965	0.0296464	0.288788	FALSE	2784	4.31037	0.000355383	0.0135615	FALSE	3837
210	lib3_2_1_mRNA_26667	B	nicalin isoform x3	P:regulation of signal transduction; C:membrane	EF-Hand 1, calcium-binding site; Nicalin family; Peptidase M28;	1347.22	2221.77	627.303	606.535	843.183	1705.51	402.744	476.667	367.617	105.268	99.8908	40.3313	79.254	2345	5.0592	5.28178e-05	0.00239304	TRUE	1404	5.78106	7.8763e-06	0.000596029	TRUE	4229	3.95696	0.000901666	0.0226527	FALSE	4797	3.90873	0.00099964	0.0221405	FALSE	3215	4.38334	0.000314683	0.0103993	FALSE	1374	5.3994	2.12221e-05	0.00164102	TRUE	4901
212	lib1_mRNA_2092	A	thioredoxin	P:cell redox homeostasis; F:protein disulfide oxidoreductase activity; P:glycerol ether metabolic process; P:oxidation-reduction process	Thioredoxin, conserved site; Thioredoxin family; Thioredoxin domain; Thioredoxin-like fold;	1533.57	849.768	1567.77	2135.67	286.177	768.918	72.059	5.22801	66.8533	96.7122	146.87	1.60317	0	99	9.83235	8.91636e-10	9.56897e-07	TRUE	214	8.98473	6.64091e-09	3.29706e-06	TRUE	90	9.87474	8.0296e-10	9.47903e-07	TRUE	75	10.3296	2.36158e-10	3.34545e-07	TRUE	618	7.41477	4.96232e-07	8.53118e-05	TRUE	167	8.83654	1.37887e-08	8.77242e-06	TRUE	1866
213	lib10_mRNA_55252	H	hypothetical protein	NA	Others	48.7306	36.8756	37.5408	27.1961	28.3305	76.5554	635.36	802.129	1666.35	2541.49	649.532	13.2958	35.4357	16423	1.86765	0.109788	0.710257	FALSE	20928	1.46656	0.214015	1	FALSE	19241	1.49283	0.197709	1	FALSE	25887	1.02931	0.362867	1	FALSE	24523	1.08712	0.367523	1	FALSE	9480	2.51848	0.032477	0.363944	FALSE	1184
214	lib2_mRNA_27743	C	hypothetical protein BRAFLDRAFT_89522-like	F:metal ion binding; F:nucleic acid binding	Zinc finger, C2H2-like; Zinc finger, C2H2; Zinc finger C2H2-type/integrase DNA-binding domain;	424.083	476.845	1481.53	2310.82	524.531	448.428	455.135	152.806	212.077	188.443	97.1472	57.7476	114.955	8709	2.87481	0.0114327	0.137742	FALSE	7859	3.04406	0.00782336	0.103142	FALSE	2631	4.67958	0.00013607	0.00549065	TRUE	1931	5.32112	2.47963e-05	0.00136291	TRUE	6850	3.18154	0.00571591	0.08863	FALSE	6499	2.95532	0.0094697	0.150981	FALSE	6014
215	lib3_2_1_mRNA_15022	C	hypothetical protein BRAFLDRAFT_225255-like	F:nucleic acid binding; F:metal ion binding	Zinc finger, C2H2-like; Zinc finger, C2H2; Zinc finger C2H2-type/integrase DNA-binding domain;	424.083	476.845	1481.53	2310.82	524.531	448.428	455.135	152.806	212.077	188.443	97.1472	57.7476	114.955	8710	2.87481	0.0114327	0.137742	FALSE	7860	3.04406	0.00782336	0.103142	FALSE	2632	4.67958	0.00013607	0.00549065	TRUE	1932	5.32112	2.47963e-05	0.00136291	TRUE	6851	3.18154	0.00571591	0.08863	FALSE	6500	2.95532	0.0094697	0.150981	FALSE	6015
216	lib3_2_1_mRNA_15021	C	hypothetical protein BRAFLDRAFT_210900-like	F:nucleic acid binding; F:metal ion binding	Zinc finger, C2H2-like; Zinc finger, C2H2; Zinc finger C2H2-type/integrase DNA-binding domain;	424.083	476.845	1481.53	2310.82	524.531	448.428	455.135	152.806	212.077	188.443	97.1472	57.7476	114.955	8711	2.87481	0.0114327	0.137742	FALSE	7861	3.04406	0.00782336	0.103142	FALSE	2633	4.67958	0.00013607	0.00549065	TRUE	1933	5.32112	2.47963e-05	0.00136291	TRUE	6852	3.18154	0.00571591	0.08863	FALSE	6501	2.95532	0.0094697	0.150981	FALSE	6016
217	lib2_mRNA_28529	A	poly rna polymerase gld2	P:cellular process; P:metabolic process	PAP/25A-associated;	3874.35	4257.33	544.528	296.69	307.001	81.264	41.2045	45.5092	36.7662	18.9774	30.909	9.12371	76.9067	156	8.7177	3.45796e-09	2.32416e-06	TRUE	156	8.85443	2.7409e-09	1.86673e-06	TRUE	1351	5.88889	8.43654e-06	0.000663274	TRUE	2576	5.01455	7.74903e-05	0.00319605	TRUE	2309	5.06112	8.26909e-05	0.00380493	TRUE	6399	3.14389	0.00832745	0.138265	FALSE	11001
223	lib10_mRNA_53684	C	ribonucleoprotein ptb-binding 1	C:intracellular part; F:nucleic acid binding; F:nucleotide binding	Others	182.745	348.486	1067.35	1872.81	582.27	1207.73	590.176	340.036	355.767	223.074	169.963	32.1654	106.258	10859	2.50333	0.0274481	0.268556	FALSE	6290	3.4345	0.00325765	0.0550257	FALSE	2098	5.04948	5.63446e-05	0.00285338	TRUE	1424	5.86106	6.24927e-06	0.000466223	TRUE	3685	4.17496	0.000529646	0.0152708	FALSE	1541	5.2272	3.5206e-05	0.00242732	TRUE	2682
225	lib3_2_mRNA_26165	E	daz-associated protein 1-like isoform x1	F:nucleic acid binding; F:nucleotide binding	RNA recognition motif domain; Nucleotide-binding alpha-beta plait domain;	936.348	823.042	424.718	698.284	703.703	3114.4	907.268	441.663	259.638	89.984	162.158	84.207	18.549	6176	3.4738	0.00280753	0.048298	FALSE	6804	3.28781	0.00431527	0.0673839	FALSE	11461	2.33358	0.0353939	0.32811	FALSE	8039	3.05095	0.00749668	0.0990785	FALSE	7182	3.06183	0.00732546	0.108368	FALSE	1517	5.20755	3.34973e-05	0.00234605	TRUE	4496
226	lib10_mRNA_83040	H	hypothetical protein BRAFLDRAFT_121366-like	NA	Others	13.6638	1.24372	22.1113	0	1.06834	68.4232	725.068	1327.09	1307.65	2145.05	791.298	0.615403	0	9545	4.30658	0.0153846	0.170943	FALSE	37005	0.934287	1	1	FALSE	4933	5.02279	0.00156381	0.0336742	FALSE	34147	-3.57047	1	1	FALSE	36531	0.728249	1	1	FALSE	1755	6.62431	5.92525e-05	0.00358709	TRUE	138
227	lib1_mRNA_18195	C	small nuclear ribonucleoprotein g	C:U4 snRNP; C:methylosome; C:viral nucleocapsid; C:cytosol; P:oxidation-reduction process; P:termination of RNA polymerase II transcription; C:U7 snRNP; P:spliceosomal complex assembly; P:mRNA 3'-end processing; C:U1 snRNP; P:spliceosomal snRNP assembly; P:histone mRNA metabolic process; F:protein binding; P:ncRNA metabolic process; C:catalytic step 2 spliceosome; F:dihydrolipoyl dehydrogenase ac…	Like-Sm (LSM) domain; Ribonucleoprotein LSM domain, eukaryotic/archaea-type; Ribonucleoprotein LSM domain;	10.3965	78.813	735.091	1437.48	1134.85	847.974	773.013	820.872	487.668	176.699	158.016	55.7932	329.302	12540	-2.4151	0.0441016	0.373654	FALSE	30307	0.497783	0.648323	1	FALSE	4941	3.71817	0.00159192	0.0342309	FALSE	2878	4.6859	0.000133617	0.00488735	TRUE	3274	4.34444	0.000331642	0.0107591	FALSE	3531	3.92395	0.000936659	0.0280342	FALSE	3565
229	lib2_mRNA_19700	A	tyrosine-protein kinase btk-like	F:zinc ion binding; F:nucleic acid binding; F:protein binding	Zinc finger, U1-type; Zinc finger, double-stranded RNA binding; SH3 domain; Zinc finger, C2H2;	2201.57	702.143	1157.39	1252.76	1336.01	1087.44	189.387	60.2294	49.0058	28.935	8.5844	6.42329	33.4481	218	8.4034	9.91184e-09	4.8307e-06	TRUE	795	6.75586	9.0498e-07	0.000120511	TRUE	473	7.47851	1.36194e-07	3.0592e-05	TRUE	512	7.595	8.46072e-08	1.7557e-05	TRUE	352	7.68387	7.17194e-08	2.16474e-05	TRUE	350	7.38589	1.60915e-07	4.86638e-05	TRUE	2054
231	lib2_mRNA_22661	B	serine arginine-rich splicing factor 2	P:RNA splicing; C:spliceosomal complex; C:nuclear speck; P:mRNA processing; C:extracellular vesicular exosome; F:nucleotide binding	Nucleotide-binding alpha-beta plait domain; RNA recognition motif domain, eukaryote; RNA recognition motif domain;	1075.86	1385.6	895.509	1136.81	554.474	689.028	510.428	448.081	274.241	198.702	96.8539	58.6942	124.797	3995	4.19429	0.000488903	0.0130023	FALSE	3070	4.5594	0.000191192	0.00661673	TRUE	4239	3.92988	0.000927847	0.0231834	FALSE	3771	4.27431	0.000391664	0.0108472	FALSE	6511	3.2382	0.00490585	0.0800533	FALSE	4546	3.5515	0.00239376	0.0559452	FALSE	5410
234	lib2_mRNA_13617	F	smp-30 gluconolaconase lre-like region	F:metal ion binding; F:ATP binding; P:metabolic process; F:catalytic activity	ATP-grasp fold, subdomain 2;	4.89986	0	0.630442	3.9463	1.608	1878.47	5694.54	1078.04	103.5	21.3739	5.04049	17.5555	2.35877	18552	-1.82449	0.17664	1	FALSE	4882	-7.88982	0.00118835	0.0257197	FALSE	5890	-4.6596	0.00323193	0.058269	FALSE	16018	-2.13746	0.0925462	0.603943	FALSE	10071	-3.38944	0.0239571	0.252539	FALSE	529	6.73508	6.80288e-07	0.000136631	TRUE	151
236	lib2_mRNA_15302	A	protein arginine n-methyltransferase 1 isoform x2	F:tRNA (guanine-N1-)-methyltransferase activity; F:mRNA methyltransferase activity; F:P-methyltransferase activity; P:liver regeneration; F:dimethylarsinite methyltransferase activity; C:nucleoplasm; P:cell surface receptor signaling pathway; F:protein C-terminal leucine carboxyl O-methyltransferase activity; F:protein-arginine omega-N monomethyltransferase activity; F:methylarsonite methyltransf…	S-adenosyl-L-methionine-dependent methyltransferase; Protein arginine N-methyltransferase family;	1983.36	691.298	864.259	1063.32	519.099	340.49	575.828	476.56	378.286	81.4107	80.4653	21.7555	215.023	855	6.50524	1.17739e-06	0.000146307	TRUE	2391	4.98509	6.89093e-05	0.00306204	TRUE	1787	5.3077	2.88389e-05	0.00171462	TRUE	1685	5.60739	1.30714e-05	0.000824201	TRUE	2867	4.57184	0.000203151	0.00746543	TRUE	3533	3.96327	0.000946733	0.0280342	FALSE	1993
237	lib10_mRNA_12240	B	eukaryotic initiation factor 4a-iii	P:nuclear-transcribed mRNA catabolic process, nonsense-mediated decay; P:translational initiation; P:negative regulation of translation; P:mRNA transport; F:protein binding; C:membrane; C:nuclear speck; P:regulation of alternative mRNA splicing, via spliceosome; P:embryonic cranial skeleton morphogenesis; F:translation initiation factor activity; P:positive regulation of translation; C:exon-exon …	ATP-dependent RNA helicase DEAD-box, conserved site; Helicase superfamily 1/2, ATP-binding domain; RNA helicase, DEAD-box type, Q motif; DEAD/DEAH box helicase domain; P-loop containing nucleoside triphosphate hydrolase; Helicase, C-terminal;	860.548	1731.71	1076.12	977.447	743.598	808.419	381.961	318.381	184.57	88.0486	59.7827	27.9994	85.7497	2573	4.93785	7.95963e-05	0.00328674	TRUE	1249	5.9469	4.99938e-06	0.000425272	TRUE	1826	5.26095	3.23218e-05	0.00188065	TRUE	2271	5.12272	4.62116e-05	0.00216058	TRUE	2591	4.72737	0.000128049	0.00524778	TRUE	2010	4.84771	0.00010013	0.00529274	TRUE	3712
241	lib6_7_mRNA_1355	J	hemagglutinin amebocyte aggregation factor precursor	P:cellular protein modification process	Dermatopontin family family;	15.1273	0	1.59087	0	1.93796	12.7189	271.544	227.648	431.224	207.086	4813.37	21.6516	1.92567	29508	-0.51506	0.678551	1	FALSE	3995	-8.19122	0.000567215	0.0150437	FALSE	7781	-3.7117	0.00903444	0.12333	FALSE	3243	-8.58418	0.000205245	0.00670763	TRUE	8401	-3.43248	0.0125437	0.158639	FALSE	24371	-0.763824	0.517678	1	FALSE	4020
250	lib2_mRNA_10283	F	hypothetical protein BRAFLDRAFT_118409-like	P:single-organism process; F:binding; P:transport	Fucolectin tachylectin-4 pentraxin-1; Coagulation factor 5/8 C-terminal type domain; Galactose-binding domain-like;	32.6112	0.745747	0	1.00603	0	296.724	4793.72	1959.85	489.227	1.34714e-14	4.15521e-20	0	0	3246	8.69121	0.000205245	0.00664833	TRUE	32965	3.46371	1	1	FALSE	41633	0	1	1	FALSE	28283	4.2316	0.555556	1	FALSE	40230	0	1	1	FALSE	230	11.876	4.07883e-08	1.88417e-05	TRUE	6
251	lib6_7_mRNA_1875	E	epithelial splicing regulatory protein 2 isoform x1	F:nucleotide binding	Nucleotide-binding alpha-beta plait domain;	10.9687	9.38367	3.20082	0.442885	2.43802	2221.51	1830.66	1612.78	570.229	427.946	433.706	46.6657	67.417	14999	-2.08104	0.0839788	0.594867	FALSE	13704	-2.30505	0.0583118	0.452087	FALSE	5884	-3.83811	0.00321087	0.0579779	FALSE	2377	-6.54763	5.71296e-05	0.00254424	TRUE	5194	-4.21751	0.00195445	0.0399717	FALSE	1229	5.57065	1.35797e-05	0.00117396	TRUE	1303
253	lib11-17_mRNA_77220	H	liver-basic fatty acid binding protein	NA	Calycin-like; Calycin;	322.176	474.518	286.243	317.529	217.63	575.427	594.137	806.491	599.653	845.78	1225.29	3.26853e-05	6.99819e-05	294	11.9919	2.97451e-08	1.06767e-05	TRUE	194	12.6398	4.55037e-09	2.47927e-06	TRUE	256	12.0648	2.01279e-08	8.31551e-06	TRUE	233	12.4542	6.74315e-09	3.0436e-06	TRUE	394	11.5144	1.00582e-07	2.69181e-05	TRUE	105	12.8308	2.95278e-09	2.94552e-06	TRUE	104
257	lib2_mRNA_13635	A	tetraspanin-4 isoform x2	C:integral to membrane	Tetraspanin, conserved site; Tetraspanin/Peripherin family; Tetraspanin family; Tetraspanin, EC2 domain;	2468.05	1429.3	459.561	409.757	625.988	874.198	230.785	161.686	192.451	145.987	278.205	106.028	159.187	3227	4.53983	0.000193494	0.00637063	TRUE	5105	3.75186	0.00140608	0.0292636	FALSE	13442	2.11512	0.0549382	0.434233	FALSE	15615	1.94976	0.0751476	0.511312	FALSE	9577	2.56085	0.0222283	0.242392	FALSE	6118	3.04257	0.0076498	0.1321	FALSE	19364
259	lib6_7_mRNA_759	A	ribonucleoside-diphosphate reductase subunit m2	C:cytosol; P:oxidation-reduction process; P:regulation of transcription involved in G1/S transition of mitotic cell cycle; P:deoxyribonucleotide biosynthetic process; F:metal ion binding; P:DNA replication; P:pyrimidine nucleobase metabolic process; P:deoxyribonucleoside diphosphate metabolic process; P:protein heterotetramerization; F:protein binding; F:ribonucleoside-diphosphate reductase activ…	Ribonucleotide reductase small subunit family; Ribonucleotide reductase small subunit, acitve site; Ferritin-like superfamily; Ribonucleotide reductase-related;	1560.84	1772.87	573.097	322.986	1531.39	1658.34	207.684	73.3158	58.2864	51.5735	12.1484	5.64232	35.9259	287	8.09181	2.69761e-08	9.95616e-06	TRUE	273	8.27676	1.66384e-08	6.47531e-06	TRUE	843	6.64953	1.20652e-06	0.000152062	TRUE	1687	5.8249	1.33752e-05	0.000842359	TRUE	264	8.06551	2.98846e-08	1.2027e-05	TRUE	193	8.17926	2.1008e-08	1.14704e-05	TRUE	1720
260	lib8_9_mRNA_10506	J	fatty acid binding protein	F:lipid binding; P:transport; F:transporter activity	Calycin-like; Calycin;	0	8.36179	5.04354	2.19239	0	15.8717	5.97807	6.33863	26.582	280.775	4949.29	54.0031	159.118	2030	-9.4175	3.00186e-05	0.00156111	TRUE	10873	-2.68038	0.0274225	0.26796	FALSE	7374	-3.40334	0.00733369	0.105622	FALSE	4330	-4.58723	0.000683516	0.0165999	FALSE	1628	-9.50574	2.10719e-05	0.00137519	TRUE	14509	-1.76153	0.12843	0.935884	FALSE	6685
262	lib3_2_1_mRNA_23769	B	sodium potassium-transporting atpase subunit beta-1	P:regulation of metal ion transport; P:positive regulation of biological process; P:regulation of biological quality; C:sodium:potassium-exchanging ATPase complex; P:potassium ion transport; P:sodium ion transport	Sodium/potassium-transporting ATPase subunit beta family;	815.392	1315.3	450.291	473.928	401.801	672.391	793.925	628.234	525.078	384.876	180.076	50.6451	43.9673	4518	4.00689	0.000799788	0.0188079	FALSE	2794	4.69679	0.000130864	0.0049763	TRUE	7010	3.15068	0.00613784	0.0930273	FALSE	7310	3.22473	0.00516222	0.0750294	FALSE	7553	2.98614	0.00889252	0.125077	FALSE	4120	3.72873	0.00158165	0.0407873	FALSE	3104
264	lib11-17_mRNA_44681	A	g1 s-specific cyclin-e1	P:cell cycle; P:cell division; P:regulation of cellular process; C:nucleus	Cyclin-like; Cyclin, C-terminal domain; Cyclin, N-terminal;	3778.97	2151.41	430.541	403.222	569.347	238.731	67.7911	28.8266	27.9346	35.8024	3.31444	26.2486	25.5503	501	7.1653	1.92325e-07	4.074e-05	TRUE	969	6.35287	1.80898e-06	0.000198346	TRUE	4106	4.0324	0.000801252	0.020733	FALSE	4785	3.93836	0.000976012	0.0216713	FALSE	3155	4.4351	0.00029588	0.00996389	TRUE	5817	3.18122	0.00619387	0.113129	FALSE	18314
268	lib1_mRNA_31550	F	gdp-l-fucose synthase	P:cytolysis; P:oxidation-reduction process; P:GDP-mannose metabolic process; F:GDP-4-dehydro-D-rhamnose reductase activity; C:extracellular vesicular exosome; F:GDP-L-fucose synthase activity; F:electron carrier activity; F:isomerase activity; P:leukocyte cell-cell adhesion; F:coenzyme binding; P:'de novo' GDP-L-fucose biosynthetic process; C:cytoplasm	NAD-dependent epimerase/dehydratase, N-terminal domain; NAD(P)-binding domain;	54.1845	0	1.89133	1.75391	4.02	1829.84	4098.88	885.938	379.383	186.237	78.8059	14.0672	13.5629	15175	1.93956	0.0943667	0.638847	FALSE	5910	-7.57174	0.00255428	0.0452379	FALSE	13415	-2.85163	0.0542639	0.429414	FALSE	12203	-2.96369	0.0334532	0.291119	FALSE	18673	-1.78823	0.198241	1	FALSE	446	7.01522	3.5216e-07	8.38915e-05	TRUE	176
269	lib2_mRNA_24187	C	transmembrane protein 134	C:integral to membrane; F:molecular_function; P:biological_process; C:cellular_component	Protein of unknown function DUF872, transmembrane family;	519.974	331.924	946.734	1595.16	948.69	988.486	209.567	138.324	125.444	56.714	42.5333	63.3773	48.3268	8160	3.03482	0.00806003	0.104944	FALSE	11616	2.38745	0.0322669	0.29513	FALSE	4365	3.8995	0.00100496	0.0244611	FALSE	2957	4.65235	0.000145666	0.00523382	TRUE	4316	3.90232	0.000990349	0.0243792	FALSE	3502	3.9615	0.000865753	0.0262658	FALSE	13738
272	lib6_7_mRNA_529	F	upf0556 protein c19orf10 homolog	F:molecular_function; P:biological_process; C:extracellular vesicular exosome	Myeloid-derived growth factor family;	63.8969	1.49149	4.20921	10.3133	24.4838	329.075	3316.99	974.727	948.26	776.552	57.7992	2.39523	11.8362	3988	4.69243	0.000476598	0.0126973	FALSE	37238	-0.657331	1	1	FALSE	30101	0.796418	0.593236	1	FALSE	17491	2.08048	0.110274	0.669764	FALSE	8937	3.31384	0.0158177	0.187941	FALSE	579	7.05566	9.16236e-07	0.000168128	TRUE	51
275	lib10_mRNA_93686	H	hypothetical protein BRAFLDRAFT_68595-like	F:protein binding	NHL repeat, subgroup; NHL repeat; Six-bladed beta-propeller, TolB-like;	322.176	474.518	286.243	317.529	217.63	575.427	594.137	806.491	599.653	845.78	825.314	3.26853e-05	6.99819e-05	295	11.9919	2.97451e-08	1.06767e-05	TRUE	195	12.6398	4.55037e-09	2.47927e-06	TRUE	257	12.0648	2.01279e-08	8.31551e-06	TRUE	234	12.4542	6.74315e-09	3.0436e-06	TRUE	395	11.5144	1.00582e-07	2.69181e-05	TRUE	106	12.8308	2.95278e-09	2.94552e-06	TRUE	105
277	lib4_5_mRNA_21249	E	hypothetical protein	NA	NA	1061.83	771.048	572.796	659.372	205.261	1578.16	564.411	351.336	357.919	252.625	174.754	17.1288	83.6202	1307	5.94744	5.5743e-06	0.000453135	TRUE	1791	5.48622	2.05394e-05	0.00121844	TRUE	2166	5.05808	6.2413e-05	0.00306147	TRUE	2153	5.26197	3.50662e-05	0.00173008	TRUE	5581	3.57723	0.00273926	0.0521475	FALSE	610	6.51911	1.17185e-06	0.000203144	TRUE	1628
278	lib1_mRNA_14170	J	inactive dipeptidyl peptidase 10 isoform x2	C:membrane; P:proteolysis; F:serine-type endopeptidase activity	Peptidase S9B, dipeptidylpeptidase IV N-terminal;	0	0	1.39287	0	0	6.60221	0	0	26.1484	306.166	4805.81	28.9275	22.4992	3528	-8.51873	0.000280112	0.00838096	TRUE	3138	-8.60795	0.000205245	0.0069293	TRUE	5917	-4.31206	0.00340627	0.0598902	FALSE	2515	-9.0012	7.20435e-05	0.00302782	TRUE	2911	-8.60686	0.000205245	0.00746543	TRUE	12902	-2.1182	0.0849929	0.699795	FALSE	2250
291	lib3_mRNA_22938	E	nidogen-1	C:extracellular region; P:cell-matrix adhesion; F:protein binding; F:calcium ion binding	Green fluorescent protein; EGF domain, merozoite surface protein 1-like; Epidermal growth factor-like domain; Six-bladed beta-propeller, TolB-like; LDLR class B repeat; Nidogen, extracellular domain; EGF-type aspartate/asparagine hydroxylation site; G2 nidogen/fibulin G2F; EGF-like calcium-binding, conserved site; Green fluorescent protein-like; EGF-like calcium-binding domain; Insulin-like growt…	444.474	857.942	513.272	360.157	253.455	1296.67	516.76	440.176	847.849	305.91	128.705	22.1079	99.1024	3829	4.32457	0.000403741	0.0112029	FALSE	2018	5.27353	3.33757e-05	0.0017572	TRUE	2943	4.53292	0.000225996	0.00815869	TRUE	4561	4.02253	0.000819584	0.0190918	FALSE	5750	3.51467	0.00295387	0.0545803	FALSE	998	5.86905	6.85821e-06	0.000730117	TRUE	2231
293	lib11-17_mRNA_32396	C	hypothetical protein BRAFLDRAFT_71712-like	F:metal ion binding; F:nucleic acid binding	Zinc finger, C2H2-like; Zinc finger, C2H2; Zinc finger C2H2-type/integrase DNA-binding domain;	230.459	483.557	894.61	1377.28	435.232	635.266	519.699	159.123	204.919	174.585	129.514	60.0014	85.7794	14947	1.94003	0.0796984	0.566359	FALSE	8198	3.00905	0.00854033	0.110656	FALSE	4358	3.89669	0.000993423	0.0242081	FALSE	3208	4.51938	0.000203282	0.00670763	TRUE	8370	2.85717	0.0120296	0.152664	FALSE	5077	3.40257	0.00342429	0.0716034	FALSE	5579
294	lib11-17_mRNA_137569	C	hypothetical protein BRAFLDRAFT_58822-like	F:metal ion binding; F:nucleic acid binding	Zinc finger, C2H2-like; Zinc finger, C2H2; Zinc finger C2H2-type/integrase DNA-binding domain;	230.459	483.557	894.61	1377.28	435.232	635.266	519.699	159.123	204.919	174.585	129.514	60.0014	85.7794	14948	1.94003	0.0796984	0.566359	FALSE	8199	3.00905	0.00854033	0.110656	FALSE	4359	3.89669	0.000993423	0.0242081	FALSE	3209	4.51938	0.000203282	0.00670763	TRUE	8371	2.85717	0.0120296	0.152664	FALSE	5078	3.40257	0.00342429	0.0716034	FALSE	5580
295	lib3_2_mRNA_13384	C	hypothetical protein BRAFLDRAFT_89522-like	F:metal ion binding; F:nucleic acid binding	Zinc finger, C2H2-like; Zinc finger, C2H2; Zinc finger C2H2-type/integrase DNA-binding domain;	230.459	483.557	894.61	1377.28	435.232	635.266	519.699	159.123	204.919	174.585	129.514	60.0014	85.7794	14949	1.94003	0.0796984	0.566359	FALSE	8200	3.00905	0.00854033	0.110656	FALSE	4360	3.89669	0.000993423	0.0242081	FALSE	3210	4.51938	0.000203282	0.00670763	TRUE	8372	2.85717	0.0120296	0.152664	FALSE	5079	3.40257	0.00342429	0.0716034	FALSE	5581
296	lib3_2_1_mRNA_41333	C	hypothetical protein BRAFLDRAFT_89173-like	F:metal ion binding; F:nucleic acid binding	Zinc finger, C2H2-like; Zinc finger, C2H2; Zinc finger C2H2-type/integrase DNA-binding domain;	230.459	483.557	894.61	1377.28	435.232	635.266	519.699	159.123	204.919	174.585	129.514	60.0014	85.7794	14950	1.94003	0.0796984	0.566359	FALSE	8196	3.00905	0.00854033	0.110656	FALSE	4356	3.89669	0.000993423	0.0242081	FALSE	3211	4.51938	0.000203282	0.00670763	TRUE	8368	2.85717	0.0120296	0.152664	FALSE	5080	3.40257	0.00342429	0.0716034	FALSE	5577
297	lib3_mRNA_61608	C	hypothetical protein BRAFLDRAFT_71712-like	F:nucleic acid binding; F:metal ion binding	Zinc finger, C2H2-like; Zinc finger, C2H2; Zinc finger C2H2-type/integrase DNA-binding domain;	230.459	483.557	894.61	1377.28	435.232	635.266	519.699	159.123	204.919	174.585	129.514	60.0014	85.7794	14951	1.94003	0.0796984	0.566359	FALSE	8197	3.00905	0.00854033	0.110656	FALSE	4357	3.89669	0.000993423	0.0242081	FALSE	3212	4.51938	0.000203282	0.00670763	TRUE	8369	2.85717	0.0120296	0.152664	FALSE	5081	3.40257	0.00342429	0.0716034	FALSE	5578
299	lib11-17_mRNA_74838	A	collagen alpha-1 chain-like isoform x2	C:extracellular matrix; F:structural molecule activity; P:cell adhesion	C-type lectin-like; Collagen triple helix repeat; C-type lectin fold; Collagenase NC10/endostatin;	1441.46	1140.27	657.989	886.667	214.771	258.626	76.5129	98.7628	383.371	324.312	109.332	31.6888	104.505	1761	5.5039	1.66713e-05	0.00100582	TRUE	2087	5.16597	3.96512e-05	0.00201858	TRUE	3203	4.37313	0.000325546	0.0107641	FALSE	2747	4.80387	0.000104361	0.0040364	TRUE	8915	2.75787	0.0152612	0.181878	FALSE	6420	3.02567	0.0085234	0.141056	FALSE	18751
300	lib4_5_mRNA_18916	E	adp atp translocase 1	P:apoptotic mitochondrial changes; P:negative regulation of necroptosis; C:mitochondrial inner membrane; P:transmembrane transport; C:integral to membrane; C:nucleus; F:transporter activity	Mitochondrial carrier protein family; Adenine nucleotide translocator 1 family; Mitochondrial carrier domain; Mitochondrial substrate/solute carrier;	1352.28	9.63627e-10	0.647487	175.418	531.831	2910.07	499.234	30.9063	220.064	237.213	286.618	47.7424	556.716	2707	4.82167	9.6251e-05	0.00377162	TRUE	2029	-9.32932	3.45716e-05	0.0018023	TRUE	2426	-6.06465	9.84079e-05	0.00430975	TRUE	15934	1.87621	0.0877114	0.584849	FALSE	5613	3.47558	0.0029362	0.0544958	FALSE	923	5.9273	5.02596e-06	0.000578536	TRUE	4678
303	lib4_5_mRNA_7381	J	apextrin-like protein	F:calcium ion binding	Others	0	0	6.96436	0	6.48334	14.855	0	0.00474516	83.9852	185.11	4529.92	8.11938	0	9772	-6.69578	0.0180599	0.189904	FALSE	9016	-6.78439	0.0116959	0.137727	FALSE	32310	-0.219429	0.931237	1	FALSE	7493	-7.1754	0.0055336	0.0778396	FALSE	31405	-0.321331	0.921271	1	FALSE	24314	0.865189	0.507789	1	FALSE	6922
313	lib1_mRNA_12029	B	prolyl-trna synthetase associated domain-containing protein 1-like	P:regulation of translational fidelity; F:aminoacyl-tRNA editing activity	YbaK/aminoacyl-tRNA synthetase-associated domain;	858.599	1104.73	605.319	838.8	1259.2	768.691	72.5542	72.6011	145.136	133.614	38.5988	16.6757	40.1304	1634	5.67947	1.2686e-05	0.000824871	TRUE	1212	6.04348	4.48475e-06	0.000393141	TRUE	1982	5.17627	4.52957e-05	0.0024281	TRUE	1676	5.64772	1.26235e-05	0.000800234	TRUE	971	6.23228	2.70327e-06	0.00029579	TRUE	1334	5.51992	1.92583e-05	0.00153382	TRUE	10871
322	lib11-17_mRNA_27085	A	hypothetical protein	NA	NA	1637.39	1985.18	209.408	156.27	964.41	807.781	343.176	205.61	119.52	56.6611	83.7324	14.1432	52.5059	680	6.84718	5.50904e-07	8.60756e-05	TRUE	573	7.12551	2.53689e-07	4.70392e-05	TRUE	4643	3.8818	0.00126356	0.0289141	FALSE	6501	3.46062	0.00339029	0.0544171	FALSE	1084	6.08401	4.32911e-06	0.000424207	TRUE	1076	5.82789	8.6693e-06	0.000856021	TRUE	2189
329	lib6_7_mRNA_4156	A	carbonic anhydrase 15-like	P:one-carbon metabolic process; F:zinc ion binding; F:carbonate dehydratase activity	Alpha carbonic anhydrase; Carbonic anhydrase, alpha-class, conserved site; Carbonic anhydrase, alpha-class family;	1337.43	1273.06	1189.3	568.916	33.4372	22.2508	38.2134	177.753	188.438	488.466	88.3178	0	0	51	14.0458	1.03234e-10	2.14321e-07	TRUE	42	14.064	8.91529e-11	2.15828e-07	TRUE	38	14.1201	6.96047e-11	1.94136e-07	TRUE	110	13.2962	6.65485e-10	6.42774e-07	TRUE	2601	8.81538	0.000134137	0.00541059	TRUE	3347	8.14356	0.000765948	0.0240198	FALSE	1753
332	lib2_mRNA_28058	A	n-alpha-acetyltransferase 40	F:sinapoyltransferase activity; F:myristoyltransferase activity; F:N-acetyltransferase activity; F:octanoyltransferase activity; F:C-acyltransferase activity; F:malonyltransferase activity; F:sterol O-acyltransferase activity; F:N-palmitoyltransferase activity; P:metabolic process; F:protein-cysteine S-acyltransferase activity; F:succinyltransferase activity; F:dihydrolipoamide S-acyltransferase …	Acyl-CoA N-acyltransferase; GNAT domain;	2012.14	1372.65	818.236	754.65	525.531	202.448	52.7784	28.97	33.5364	43.1052	8.78735	18.3144	36.6671	703	6.77344	6.00696e-07	9.07845e-05	TRUE	1085	6.22207	2.81002e-06	0.000275164	TRUE	1649	5.47633	1.98361e-05	0.00127805	TRUE	1945	5.36041	2.51725e-05	0.00137505	TRUE	2523	4.83708	0.000113126	0.00476385	TRUE	4941	3.46086	0.00341224	0.0715591	FALSE	16151
333	lib3_2_1_mRNA_53128	C	ran binding protein 1	P:intracellular transport	Ran binding domain; Pleckstrin homology-like domain;	647.155	286.231	868.462	1519.45	743.908	327.512	206.91	100.375	92.3264	74.4765	34.9271	22.0422	26.0206	2742	4.87078	9.94256e-05	0.00385251	TRUE	5487	3.69436	0.0019265	0.0369056	FALSE	1813	5.29587	3.09365e-05	0.00181295	TRUE	1239	6.1035	3.52855e-06	0.000302196	TRUE	2104	5.07207	5.78116e-05	0.00291932	TRUE	3842	3.8884	0.00120997	0.0334603	FALSE	5326
339	lib1_mRNA_28263	A	cleft lip and palate transmembrane protein 1 homolog	C:integral to membrane; P:single-organism developmental process	Cleft lip and palate transmembrane 1 family;	1540.33	1225.13	536.568	408.72	871.996	460.759	144.609	218.412	182.127	107.588	75.6039	43.6896	58.7064	2224	5.13728	4.24667e-05	0.00202874	TRUE	2613	4.80713	0.000101057	0.00410905	TRUE	5258	3.61638	0.00205113	0.0414462	FALSE	7300	3.22409	0.0051162	0.0744624	FALSE	3338	4.31663	0.000360616	0.0114781	FALSE	5091	3.39629	0.00349239	0.0728839	FALSE	13853
340	lib3_mRNA_41765	C	serine threonine-protein kinase nlk	F:MAP kinase activity; P:protein autophosphorylation; F:SH2 domain binding; P:negative regulation of Wnt receptor signaling pathway; F:ubiquitin protein ligase binding; P:peptidyl-threonine phosphorylation; P:regulation of transcription, DNA-dependent; F:ATP binding; F:magnesium ion binding; P:transforming growth factor beta receptor signaling pathway; F:transcription factor binding; P:serine pho…	Mitogen-activated protein (MAP) kinase, conserved site; Protein kinase-like domain; Protein kinase, ATP binding site; Serine/threonine/dual specificity protein kinase, catalytic domain; Protein kinase domain; Serine/threonine-protein kinase, active site;	208.742	454.746	968.336	885.802	407.752	1367.47	432.966	205.327	160.955	101.453	26.4879	20.6428	79.8405	7104	3.33304	0.00477192	0.0713679	FALSE	3306	4.4564	0.000269587	0.00866382	TRUE	1552	5.54723	1.5488e-05	0.00106027	TRUE	1889	5.41942	2.26236e-05	0.00127246	TRUE	3432	4.29905	0.000403741	0.0124988	FALSE	893	6.0443	4.45211e-06	0.000529697	TRUE	2458
341	lib2_mRNA_23100	C	g2 mitotic-specific cyclin-b3	C:nucleus; P:regulation of cyclin-dependent protein serine/threonine kinase activity; F:protein kinase binding; P:regulation of G2/M transition of mitotic cell cycle	Cyclin B3, G2/mitotic-specific family; Cyclin, C-terminal domain; Cyclin-like; Cyclin, N-terminal;	0.954186	265.229	619.701	997.012	1513.94	1127.81	368.54	104.472	120.439	78.612	49.941	16.4254	27.6216	10138	-3.99756	0.0191226	0.200246	FALSE	4641	4.00713	0.000975516	0.0223324	FALSE	1893	5.23187	3.68481e-05	0.00206813	TRUE	1405	5.91874	5.85044e-06	0.00044241	TRUE	814	6.51979	1.3153e-06	0.000171677	TRUE	856	6.09464	3.77808e-06	0.000468249	TRUE	2377
342	lib11-17_mRNA_36263	C	prefoldin subunit 6	C:cytoplasm; P:protein folding; F:chaperone binding; F:unfolded protein binding; C:prefoldin complex; P:chaperone-mediated protein complex assembly	Prefoldin beta-like family; Prefoldin family;	17.895	126.911	522.966	1170.81	1657.15	874.102	280.08	116.415	125.164	73.3166	54.9769	35.3131	51.4925	24361	-0.977509	0.403102	1	FALSE	15201	1.84335	0.095101	0.632207	FALSE	4488	3.8859	0.00111159	0.026315	FALSE	2347	5.04892	5.41363e-05	0.0024449	TRUE	1473	5.54939	1.42591e-05	0.00102849	TRUE	2343	4.62643	0.000171164	0.00776161	TRUE	6011
346	lib1_mRNA_37626	F	calcyphosin- partial	F:calcium ion binding	EF-hand domain; EF-Hand 1, calcium-binding site; EF-hand domain pair; Calcyphosin-like protein family;	23.4719	56.0448	182.339	287.052	405.926	983.016	1584.37	1334.92	321.84	134.131	76.3613	27.3086	35.055	30612	-0.217743	0.863666	1	FALSE	24517	1.03521	0.350086	1	FALSE	9269	2.7362	0.0168721	0.193397	FALSE	6703	3.39118	0.00362043	0.0573857	FALSE	4447	3.89013	0.00109505	0.0261625	FALSE	1623	5.16574	4.36355e-05	0.0028565	TRUE	910
358	lib3_2_1_mRNA_17043	A	laminin subunit gamma-1	P:axon guidance; P:endoderm development; P:hemidesmosome assembly; P:extracellular matrix disassembly; C:laminin-10 complex; P:protein complex assembly; P:substrate adhesion-dependent cell spreading; F:extracellular matrix structural constituent; C:laminin-11 complex; C:laminin-1 complex; P:positive regulation of epithelial cell proliferation; C:extracellular vesicular exosome; P:cell migration; …	EGF-like, laminin; Epidermal growth factor-like domain; Laminin B, subgroup; Laminin, N-terminal; Laminin B type IV;	741.399	771.533	542.153	412.382	239.5	424.272	221.76	287.669	470.21	534.748	245.964	23.8469	96.6752	2531	4.95375	7.32392e-05	0.00307443	TRUE	2357	5.0115	6.67733e-05	0.00300993	TRUE	2950	4.50297	0.000236104	0.00847453	TRUE	4322	4.10889	0.000659332	0.0162081	FALSE	6304	3.32411	0.00464705	0.0766758	FALSE	3145	4.14861	0.000577631	0.0195138	FALSE	5332
360	lib2_mRNA_25668	D	borealin	P:mitotic cell cycle; P:organelle organization; C:cytoskeleton; C:intracellular organelle part; C:chromosome	Cell division protein borealin family; Borealin-like, N-terminal;	594.961	486.889	652.236	760.081	1176.53	889.26	336.527	110.073	126.088	96.5944	29.0629	29.2947	57.0387	3762	4.34039	0.000372544	0.0105214	FALSE	4294	4.05145	0.000763436	0.0185712	FALSE	3005	4.47355	0.000245058	0.00866359	TRUE	2927	4.69477	0.000142241	0.00516304	TRUE	1740	5.32418	2.83226e-05	0.00172872	TRUE	1918	4.92014	8.23452e-05	0.00456144	TRUE	4329
363	lib10_mRNA_84913	F	transcription factor coe3 isoform x2	F:RNA polymerase II core promoter proximal region sequence-specific DNA binding transcription factor activity involved in positive regulation of transcription; P:positive regulation of transcription from RNA polymerase II promoter; F:metal ion binding; F:protein dimerization activity; P:multicellular organismal development; F:RNA polymerase II core promoter proximal region sequence-specific DNA b…	Transcription factor COE, conserved site; Transcription factor COE family; Immunoglobulin E-set; Immunoglobulin-like fold; IPT domain;	16.0947	50.5913	170.786	155.467	106.13	228.077	1551.58	1489.77	633.671	224.28	225.344	40.8641	65.4593	20912	-1.33996	0.24576	1	FALSE	31252	0.307552	0.78888	1	FALSE	13678	2.06149	0.0640999	0.49787	FALSE	15811	1.92623	0.0809464	0.54394	FALSE	18797	1.37531	0.207492	1	FALSE	8918	2.47833	0.0278606	0.331921	FALSE	1341
365	lib3_2_1_mRNA_18205	A	mitochondrial 2-oxodicarboxylate carrier	C:integral to membrane; C:mitochondrion; P:transmembrane transport	Mitochondrial carrier protein family; Mitochondrial carrier domain; Mitochondrial substrate/solute carrier;	5334.24	40.2822	139.205	212.481	74.2547	87.1267	307.751	165.109	68.9328	57.0286	46.0531	11.9165	22.5794	144	8.79666	2.95966e-09	2.17872e-06	TRUE	16815	1.75087	0.125586	0.793516	FALSE	5865	3.53881	0.00307682	0.0557374	FALSE	4314	4.14986	0.00064558	0.0158995	FALSE	10061	2.63199	0.0236907	0.250153	FALSE	7678	2.86193	0.0163842	0.22672	FALSE	2082
368	lib3_mRNA_16879	E	hypothetical protein BRAFLDRAFT_119028-like	NA	NA	13.2667	171.829	446.37	532.776	1246.65	1448.95	628.705	242.789	320.689	148.145	71.8024	1.48956	55.1845	12456	3.08879	0.0413973	0.352487	FALSE	1155	6.78032	3.62666e-06	0.000333609	TRUE	450	8.16414	1.17928e-07	2.78431e-05	TRUE	386	8.42888	2.96885e-08	8.1451e-06	TRUE	98	9.63873	1.45021e-09	1.56998e-06	TRUE	77	9.85147	1.10822e-09	1.52915e-06	TRUE	202
370	lib11-17_mRNA_79594	A	rna-binding protein musashi homolog 2 isoform x3	F:RNA binding; C:intracellular part; F:nucleotide binding	RNA recognition motif domain; Nucleotide-binding alpha-beta plait domain;	808.661	719.332	448.045	380.897	76.1247	267.007	270.659	463.451	755.493	430.35	159.921	22.3991	61.9727	2225	5.16908	4.26906e-05	0.00203852	TRUE	2354	5.00051	6.54474e-05	0.00295392	TRUE	3428	4.31805	0.000405763	0.012576	FALSE	4327	4.08446	0.00067159	0.0164904	FALSE	16129	1.76155	0.114536	0.754482	FALSE	4574	3.57071	0.00248866	0.0578072	FALSE	4166
373	lib10_mRNA_51345	F	prickle-like protein 2 isoform x2	P:convergent extension involved in gastrulation; P:anterior/posterior axis specification; P:establishment of planar polarity; F:protein binding; F:zinc ion binding	Zinc finger, LIM-type;	103.166	0	12.2105	0	13.9322	65.9072	1646.86	514.031	554.979	1168.97	442.262	56.2239	98.1898	24447	0.874794	0.424509	1	FALSE	1751	-9.56489	1.85954e-05	0.00112511	TRUE	13547	-2.1969	0.0589783	0.462553	FALSE	1410	-9.95858	5.97441e-06	0.000449227	TRUE	14509	-2.00699	0.0841594	0.61628	FALSE	30904	0.228955	0.837112	1	FALSE	1713
374	lib2_mRNA_42	A	pacrg-like protein	P:vacuolar transport	Parkin co-regulated protein family; Armadillo-like helical;	1382.51	583.708	607.558	787.982	231.737	1336.16	155.222	72.4273	65.9384	55.9582	32.1077	30.3486	36.4206	1762	5.50584	1.66917e-05	0.00100649	TRUE	3663	4.2622	0.000423787	0.0122121	FALSE	3333	4.32031	0.000363457	0.0115859	FALSE	2920	4.69588	0.000138517	0.00504004	TRUE	7986	2.92972	0.0105619	0.140516	FALSE	1332	5.45666	1.88732e-05	0.00150541	TRUE	9055
378	lib3_mRNA_13452	H	insulin-like growth factor-binding protein 7-like	F:identical protein binding; P:patterning of blood vessels; P:regulation of cell growth; C:extracellular region; F:insulin-like growth factor binding; P:sprouting angiogenesis	Insulin-like growth factor-binding protein, IGFBP; Immunoglobulin-like fold; Kazal domain; Immunoglobulin-like domain; Immunoglobulin subtype 2; Immunoglobulin I-set; Insulin-like growth factor binding protein-related protein (IGFBP-rP), MAC25 family; Immunoglobulin subtype; Insulin-like growth factor binding protein, N-terminal;	2.99148	1.70612	7.04181	3.88927	1.62535	6.57251	207.801	679.585	1227.49	1208.2	492.853	44.2319	166.945	7138	-3.85109	0.00497279	0.0740074	FALSE	4920	-4.63719	0.00121432	0.0262229	FALSE	10644	-2.63963	0.0279673	0.27745	FALSE	7642	-3.48853	0.00632618	0.0879308	FALSE	4562	-4.70413	0.00121432	0.0282746	FALSE	8839	-2.73591	0.0264245	0.317627	FALSE	9772
379	lib2_mRNA_8832	K	lamin- partial	C:lamin filament; C:nuclear inner membrane; F:structural molecule activity	Lamin Tail Domain; Intermediate filament protein family; Lamin family;	566.901	609.916	403.019	405.284	198.661	605.003	773.929	632.629	416.259	269.97	74.1454	7.88583	53.3026	1283	6.15349	5.24497e-06	0.000434339	TRUE	1161	6.25984	3.6738e-06	0.000335944	TRUE	1590	5.66351	1.77136e-05	0.00117951	TRUE	1695	5.67342	1.36241e-05	0.000853985	TRUE	3088	4.6419	0.000264687	0.00910683	TRUE	869	6.24735	4.03876e-06	0.000493788	TRUE	578
380	lib2_mRNA_12898	A	c20orf24 homolog	NA	Rab5-interacting protein family family; Rab5-interacting protein family;	3081.29	608.011	365.412	416.139	232.387	85.2222	174.057	210.712	189.119	85.1752	82.0518	54.0384	49.3636	1363	5.83133	6.66694e-06	0.000519689	TRUE	6045	3.49024	0.00276481	0.0485939	FALSE	9161	2.75595	0.014773	0.171332	FALSE	8685	2.9437	0.00969168	0.118561	FALSE	13163	2.10295	0.0580576	0.468616	FALSE	24637	0.656474	0.548941	1	FALSE	13918
381	lib2_mRNA_12061	H	hypothetical protein BRAFLDRAFT_121366-like	NA	Others	1.69934	2.20177	0.88896	0	3.47071e-19	98.8693	723.132	997.927	703.427	1246	470.914	0.565185	0	36412	1.46486	1	1	FALSE	30591	1.83151	0.69697	1	FALSE	37339	0.59676	1	1	FALSE	34646	-3.45841	1	1	FALSE	33688	-3.10397	1	1	FALSE	1243	7.26314	1.45111e-05	0.00124034	TRUE	140
383	lib8_9_mRNA_17949	A	glutamine synthetase	P:glutamine biosynthetic process; F:ATP binding; F:glutamate-ammonia ligase activity; C:cell part	Glutamine synthetase/guanido kinase, catalytic domain; Glutamine synthetase, glycine-rich site; Glutamine synthetase, catalytic domain;	2077.6	808.092	430.376	436.95	352.955	499.069	127.719	34.858	50.9972	148.939	206.624	36.9218	232.061	1392	5.81127	7.22916e-06	0.000551774	TRUE	3300	4.44921	0.000261309	0.00841305	TRUE	5636	3.54067	0.00257061	0.0484594	FALSE	5992	3.5629	0.00240534	0.0426498	FALSE	6517	3.25434	0.00501864	0.0818184	FALSE	4017	3.75384	0.00150533	0.0391906	FALSE	13547
384	lib11-17_mRNA_86575	C	chromodomain-helicase-dna-binding protein 7 isoform x1	P:heart development; P:pattern specification process; F:hydrolase activity, acting on acid anhydrides; P:cranial nerve development; F:DNA binding; P:ear morphogenesis; P:cell differentiation; C:nucleus; F:ATP binding; P:metabolic process; P:epithelium development; F:protein binding	Helicase superfamily 1/2, ATP-binding domain; BRK domain; Chromo/chromo shadow domain; SNF2-related; Chromo domain-like; P-loop containing nucleoside triphosphate hydrolase; Chromo domain; Helicase, C-terminal;	45.5144	202.42	690.353	1298.31	509.084	591.869	206.698	226.931	225.904	120.82	101.401	22.2477	87.2512	24029	1.03005	0.361032	1	FALSE	7466	3.18134	0.00631906	0.0899243	FALSE	2270	4.95142	7.43248e-05	0.00347873	TRUE	1434	5.86324	6.50221e-06	0.000481753	TRUE	3016	4.51157	0.000240575	0.00847484	TRUE	2224	4.72863	0.000138043	0.00659202	TRUE	5371
386	lib2_mRNA_19569	H	kazal-type serine protease inhibitor domain-containing protein 1-like	C:extracellular region; F:insulin-like growth factor binding; P:regulation of cell growth	Insulin-like growth factor-binding protein, IGFBP; Immunoglobulin-like fold; Kazal domain; Immunoglobulin-like domain; Immunoglobulin subtype 2; Immunoglobulin I-set; Insulin-like growth factor binding protein-related protein (IGFBP-rP), MAC25 family; Immunoglobulin subtype; Insulin-like growth factor binding protein, N-terminal;	0	0	0	0	0	7.41936	247.503	547.443	1021.48	1625.32	441.117	11.8689	42.3647	7285	-7.23912	0.0055336	0.0793846	FALSE	6727	-7.32799	0.0039886	0.0627347	FALSE	5741	-7.4813	0.00294724	0.0536003	FALSE	5459	-7.71999	0.00171065	0.0328247	FALSE	6207	-7.32691	0.0039886	0.0679341	FALSE	28949	-0.672111	0.612774	1	FALSE	2508
390	lib2_mRNA_29534	F	protein arginine n-methyltransferase 8	F:protein-arginine omega-N monomethyltransferase activity; F:tRNA (adenine) methyltransferase activity; F:protein-arginine omega-N asymmetric methyltransferase activity; P:regulation of protein binding; F:rRNA (adenine) methyltransferase activity; F:tRNA (guanine) methyltransferase activity; F:O-methyltransferase activity; C:cytosol; F:protein heterodimerization activity; P:regulation of transcri…	S-adenosyl-L-methionine-dependent methyltransferase; Protein arginine N-methyltransferase family;	27.255	4.94071	0	0	0	1796.93	4314.98	147.649	2.25125	0	0	0	0	3776	8.43305	0.000392454	0.0109211	FALSE	12967	6.07614	0.0512821	0.40163	FALSE	41634	0	1	1	FALSE	41794	0	1	1	FALSE	40231	0	1	1	FALSE	24	14.474	3.14488e-11	1.39221e-07	TRUE	8
397	lib1_mRNA_16066	A	cold inducible rna binding protein isoform 3	C:dendrite; P:production of miRNAs involved in gene silencing by miRNA; P:response to cold; F:ribosomal large subunit binding; C:large ribosomal subunit; P:positive regulation of translation; F:protein binding; F:nucleotide binding; C:nucleus	Nucleotide-binding alpha-beta plait domain; RNA recognition motif domain;	1031.32	1013.15	706.186	782.623	643.472	391.181	83.9465	55.1867	20.9187	26.4462	19.5693	37.9673	130.308	2867	4.7607	0.000120429	0.00446288	TRUE	2782	4.73523	0.000126279	0.00482266	TRUE	3520	4.21482	0.00045961	0.0138727	FALSE	3607	4.36344	0.00032133	0.00946494	TRUE	3881	4.08039	0.000679789	0.0184699	FALSE	5147	3.3623	0.00395833	0.0804582	FALSE	19464
400	lib2_mRNA_2651	G	hypothetical protein BRAFLDRAFT_76906-like	NA	Others	0	4.45441	0	2.21287	0	46.732	103.74	2614.78	441.125	708.436	93.5934	0	0	40743	0	1	1	FALSE	14063	5.92898	0.0699301	0.503373	FALSE	41635	0	1	1	FALSE	18791	5.32635	0.141414	0.777716	FALSE	40232	0	1	1	FALSE	1711	9.21144	5.45607e-05	0.0033605	TRUE	663
403	lib1_mRNA_35758	A	developmentally-regulated gtp-binding protein 2-like	F:GTP binding	TGS; TGS-like; P-loop containing nucleoside triphosphate hydrolase;	1530.88	1235.66	585.024	760.549	636.808	65.5301	39.7479	31.104	33.9148	31.3137	22.6939	18.5519	28.6643	973	6.36059	1.75752e-06	0.000191911	TRUE	1203	6.0519	4.23768e-06	0.000374262	TRUE	2239	4.97384	7.13034e-05	0.0033794	TRUE	1972	5.35312	2.67166e-05	0.00143942	TRUE	2067	5.09562	5.48116e-05	0.00281475	TRUE	14270	1.8162	0.114223	0.850043	FALSE	21993
412	lib1_mRNA_26425	D	prefoldin subunit 3	P:protein folding; C:prefoldin complex; C:cytoplasm; C:nucleus	Prefoldin family; Prefoldin subunit 3 family; Prefoldin alpha-like family;	1.90086	30.6425	443.407	746.341	1586.4	399.247	433.452	355.167	223.867	107.077	75.3989	38.1163	131.049	6158	-4.26987	0.00267887	0.0462195	FALSE	31282	-0.314192	0.794314	1	FALSE	5456	3.53784	0.00255358	0.0481771	FALSE	3766	4.28932	0.000382724	0.0107974	FALSE	1670	5.37646	2.30098e-05	0.00146389	TRUE	5118	3.3861	0.00369402	0.0766852	FALSE	4330
413	lib2_mRNA_19649	J	apextrin-like protein	F:calcium ion binding	Others	0	0	3.27943e-42	0	2.23809e-41	4.01249e-40	0	6.37529	76.6937	196.779	3645.76	4.14193	2.42569	15396	-5.73801	0.0979021	0.638847	FALSE	14476	-5.82584	0.0699301	0.503373	FALSE	13210	-5.97747	0.0512821	0.408067	FALSE	12606	-6.21389	0.0384615	0.315868	FALSE	13945	-5.82477	0.0699301	0.522342	FALSE	13267	-5.74022	0.0979021	0.74229	FALSE	11762
418	lib11-17_mRNA_26170	E	structural maintenance of chromosomes protein 5 isoform x2	C:Smc5-Smc6 complex; P:double-strand break repair via homologous recombination	RecF/RecN/SMC, N-terminal; P-loop containing nucleoside triphosphate hydrolase; Structural maintenance of chromosomes protein 5 family;	836.914	694.731	563.45	539.196	286.452	1629.74	150.489	44.9334	126.425	96.7607	34.7655	22.0837	118	2147	5.239	3.74815e-05	0.0018548	TRUE	2425	4.9707	7.46348e-05	0.00326996	TRUE	2711	4.66904	0.000159756	0.00626095	TRUE	3146	4.60622	0.000186287	0.00629126	TRUE	5076	3.69276	0.0019265	0.0398419	FALSE	794	6.20044	2.81559e-06	0.000376757	TRUE	7118
423	lib11-17_mRNA_54897	G	hypothetical protein	NA	Others	22.4689	0	0	0	0	44.5647	1374.64	2177.66	834.912	6.72337e-85	3.2339	0	4.54507e-92	4440	8.15535	0.000765948	0.0181003	FALSE	41321	0	1	1	FALSE	41636	0	1	1	FALSE	41795	0	1	1	FALSE	40233	0	1	1	FALSE	1791	9.14305	6.43128e-05	0.00378139	TRUE	39
425	lib11-17_mRNA_110145	B	hypothetical protein	NA	NA	1209.71	1613.27	473.493	361.47	201.988	140.356	149.704	241.226	250.715	99.2522	82.2306	40.8114	66.3386	2616	4.88685	8.44039e-05	0.00342797	TRUE	1891	5.30231	2.70988e-05	0.00152255	TRUE	5634	3.53414	0.0025553	0.0481879	FALSE	7630	3.14506	0.00624737	0.0869933	FALSE	11781	2.30513	0.0391447	0.353024	FALSE	14208	1.78007	0.108491	0.811282	FALSE	12380
431	lib2_mRNA_20844	A	hypothetical protein	NA	NA	1055.21	1007.08	916.891	1025.78	211.437	61.3896	24.6435	23.525	13.5075	10.1089	14.4926	43.1863	2.94334	3136	4.60829	0.000167723	0.00568236	TRUE	3089	4.54109	0.000200205	0.00688602	TRUE	3113	4.40598	0.000282761	0.00965057	TRUE	3141	4.56819	0.000183737	0.00621499	TRUE	11804	2.28961	0.040245	0.362239	FALSE	29200	0.506641	0.655719	1	FALSE	23585
437	lib3_mRNA_11198	H	rootletin	P:centrosome organization; C:ciliary rootlet	Rootletin family;	123.42	100.053	34.9547	33.8071	32.0894	102.492	684.956	902.104	644.384	718.213	594.879	20.6613	29.3531	10814	2.57398	0.0259199	0.254653	FALSE	12669	2.27165	0.0476282	0.399424	FALSE	26365	0.75665	0.498463	1	FALSE	27357	0.708861	0.53366	1	FALSE	29611	0.633317	0.600906	1	FALSE	10433	2.30611	0.0445617	0.453801	FALSE	1568
438	lib2_mRNA_18938	A	sh3 domain-containing ysc84-like protein 1	F:phosphatase binding; F:phosphatidylinositol binding; C:ruffle membrane; P:regulation of ruffle assembly; P:phosphatidylinositol biosynthetic process	Ysc84 actin-binding domain; SH3 domain;	2394.18	726.808	508.29	504.446	882.565	50.7022	1.72054	0	0.569659	2.45946	1.12797	11.298	27.7947	351	7.7173	5.85684e-08	1.76453e-05	TRUE	1279	5.99812	5.53937e-06	0.000460153	TRUE	1695	5.4832	2.26381e-05	0.001419	TRUE	1884	5.47352	2.21313e-05	0.00124807	TRUE	968	6.27822	2.6075e-06	0.000286195	TRUE	11652	2.15818	0.0675164	0.589947	FALSE	12253
439	lib10_mRNA_66262	A	phospholipase a2	NA	Others	2240.98	290.173	28.4884	57.5372	120.479	413.114	1126.22	375.847	220.847	131.831	92.1539	88.7943	108.847	3031	4.65629	0.000144045	0.00504924	TRUE	16696	1.70754	0.117948	0.750569	FALSE	17070	-1.6378	0.141032	0.809738	FALSE	30734	-0.625473	0.564246	1	FALSE	30088	0.439922	0.689529	1	FALSE	10448	2.21699	0.045352	0.461186	FALSE	3833
440	lib4_5_mRNA_6746	C	cyclin- partial	P:regulation of cell cycle	Cyclin-like; Cyclin, N-terminal;	486.007	475.602	982.521	921.278	418.055	457.304	86.1118	64.9008	51.4648	48.2956	49.0222	35.3781	147.865	5257	3.77706	0.0014682	0.0296673	FALSE	5282	3.74602	0.00159055	0.0319875	FALSE	2467	4.79294	0.000108948	0.00467835	TRUE	2879	4.70049	0.000133856	0.00488735	TRUE	5380	3.55999	0.00235997	0.0465968	FALSE	4254	3.68926	0.00181097	0.0452194	FALSE	18597
441	lib4_5_mRNA_6743	C	cyclin i	P:regulation of cell cycle	Cyclin-like; Cyclin, N-terminal;	486.007	475.602	982.521	921.278	418.055	457.304	86.1118	64.9008	51.4648	48.2956	49.0222	35.3781	147.865	5258	3.77706	0.0014682	0.0296673	FALSE	5283	3.74602	0.00159055	0.0319875	FALSE	2468	4.79294	0.000108948	0.00467835	TRUE	2880	4.70049	0.000133856	0.00488735	TRUE	5381	3.55999	0.00235997	0.0465968	FALSE	4255	3.68926	0.00181097	0.0452194	FALSE	18598
443	lib11-17_mRNA_42817	B	rap1 gtpase-activating protein 1-like	F:GTPase activator activity; P:positive regulation of GTPase activity; F:zinc ion binding	Zinc finger, LIM-type; GoLoco motif; Rap GTPase activating protein domain;	678.901	2130.82	657.96	548.62	391.36	153.23	5.88515	2.64192	5.56954	30.0658	51.8735	16.3233	19.9902	1977	5.37139	2.71264e-05	0.0014578	TRUE	597	7.02183	2.97793e-07	5.29973e-05	TRUE	1791	5.32725	2.93128e-05	0.0017389	TRUE	2409	5.06596	5.81752e-05	0.00256575	TRUE	2927	4.5772	0.000208385	0.00756409	TRUE	5798	3.22447	0.00600977	0.110127	FALSE	19098
445	lib3_mRNA_39245	B	calcium calmodulin-dependent protein kinase type 1d	F:calmodulin-dependent protein kinase activity; P:negative regulation of apoptotic process; P:positive regulation of neutrophil chemotaxis; P:positive regulation of phagocytosis; P:positive regulation of respiratory burst; C:cytoplasm; P:protein phosphorylation; P:positive regulation of apoptotic process; P:positive regulation of CREB transcription factor activity; P:inflammatory response; P:posi…	Protein kinase-like domain; Protein kinase, ATP binding site; Serine/threonine/dual specificity protein kinase, catalytic domain; Protein kinase domain; Calcium/calmodulin-dependent/calcium-dependent protein kinase family; Serine/threonine-protein kinase, active site;	777.805	1017.25	357.438	439.087	373.356	521.698	604.491	116.032	91.8944	182.741	149.55	38.4065	48.1391	3686	4.33717	0.000344664	0.00993468	TRUE	2750	4.7245	0.000124291	0.0047957	TRUE	6718	3.21603	0.00534396	0.0844231	FALSE	6219	3.51315	0.00266771	0.0455754	FALSE	6298	3.27863	0.0045987	0.0766758	FALSE	4009	3.76105	0.00145231	0.0384888	FALSE	3171
449	lib3_2_1_mRNA_73097	E	histone -like	F:protein heterodimerization activity; C:nucleosome; C:nucleus; F:DNA binding	Histone-fold; Histone core; Histone H3/CENP-A family;	482.469	419.467	661.559	679.73	692.049	1529.41	137.66	32.5428	33.0308	22.0147	8.58578	5.01406	4.42665	992	6.56597	1.86142e-06	0.000199363	TRUE	1137	6.36546	3.41725e-06	0.000319322	TRUE	666	7.0248	4.92106e-07	7.83399e-05	TRUE	758	7.06678	4.26065e-07	5.97199e-05	TRUE	611	7.08766	4.81578e-07	8.37409e-05	TRUE	183	8.23031	1.93792e-08	1.11017e-05	TRUE	2323
457	lib10_mRNA_26668	C	ufm1-specific protease 1-like	F:hydrolase activity	Peptidase C78, ubiquitin fold modifier-specific peptidase 1/ 2 family;	192.873	189.352	536.122	893.946	1049.4	551.153	108.901	17.8299	54.3482	132.411	155.232	45.2148	139.932	13534	2.09085	0.0590065	0.463219	FALSE	13821	2.0644	0.0640333	0.492243	FALSE	5417	3.56574	0.00232109	0.0455121	FALSE	3758	4.30361	0.00036861	0.0104213	FALSE	2932	4.53436	0.000210325	0.00762149	TRUE	4416	3.60527	0.00217988	0.0524207	FALSE	18646
461	lib3_2_mRNA_29203	F	transcription factor coe3-like	F:RNA polymerase II core promoter proximal region sequence-specific DNA binding transcription factor activity involved in positive regulation of transcription; P:positive regulation of transcription from RNA polymerase II promoter; F:metal ion binding; F:protein dimerization activity; F:transcription factor binding; P:multicellular organismal development; F:RNA polymerase II core promoter proxima…	Transcription factor COE family;	10.3997	39.6718	90.5251	139.742	84.9344	374.616	1298.95	1191.9	628.646	158.014	108.363	24.555	22.6048	21488	-1.23319	0.318946	1	FALSE	26061	0.690438	0.540774	1	FALSE	15288	1.87945	0.0957428	0.634328	FALSE	11298	2.50594	0.0268172	0.252188	FALSE	16089	1.78723	0.112563	0.743323	FALSE	3715	3.927	0.0010954	0.0313274	FALSE	997
462	lib3_2_mRNA_29213	F	transcription factor coe3 isoform x1	F:RNA polymerase II core promoter proximal region sequence-specific DNA binding transcription factor activity involved in positive regulation of transcription; P:positive regulation of transcription from RNA polymerase II promoter; F:metal ion binding; F:protein dimerization activity; P:multicellular organismal development; F:RNA polymerase II core promoter proximal region sequence-specific DNA b…	Transcription factor COE, conserved site; Transcription factor COE family; Immunoglobulin E-set; Immunoglobulin-like fold; IPT domain;	10.654	41.0042	92.3049	141.728	86.174	379.552	1316.33	1207.69	637.044	116.799	109.808	24.8832	22.9002	21489	-1.21769	0.318946	1	FALSE	25967	0.718907	0.535086	1	FALSE	15185	1.88841	0.0914323	0.634328	FALSE	11308	2.50718	0.0269415	0.253133	FALSE	16060	1.78902	0.108537	0.718033	FALSE	3628	3.92678	0.00104796	0.0304183	FALSE	1008
464	lib6_7_mRNA_249	I	hypothetical protein	NA	NA	2.64632	0	0.0125724	0	0	0.069187	4.70258e-10	9.55091	131.057	2492.1	461.547	0	0	19734	5.10689	0.212121	1	FALSE	41322	0	1	1	FALSE	37893	0.248802	1	1	FALSE	41796	0	1	1	FALSE	40234	0	1	1	FALSE	37849	0.907803	1	1	FALSE	41945
466	lib3_mRNA_45719	A	zinc finger protein 653	F:metal ion binding; F:nucleic acid binding; C:intracellular part	Zinc finger, C2H2-like; Zinc finger, C2H2; Zinc finger C2H2-type/integrase DNA-binding domain;	1533.03	1326.85	271.702	288.467	284.563	566.302	281.257	195.703	77.1108	7.71287	6.08402e-204	1.94195	51.8075	128	9.56715	2.07471e-09	1.71216e-06	TRUE	147	9.36217	2.62119e-09	1.85617e-06	TRUE	774	7.07994	8.33829e-07	0.000114459	TRUE	855	7.17362	6.63191e-07	8.2411e-05	TRUE	786	7.14124	1.1617e-06	0.000157031	TRUE	308	8.13062	1.07339e-07	3.69926e-05	TRUE	590
472	lib3_mRNA_62572	B	zinc transporter zip9 isoform x1	P:metal ion transport; C:membrane; F:metal ion transmembrane transporter activity; P:transmembrane transport	Zinc/iron permease family;	726.523	1608.4	285.043	313.246	414.806	132.039	182.435	200.778	167.639	97.7	121.403	71.5327	105.671	6649	3.3429	0.00388046	0.0620069	FALSE	3195	4.48945	0.000225414	0.00749587	TRUE	14726	1.99349	0.0703554	0.507604	FALSE	14152	2.12974	0.053993	0.405341	FALSE	10050	2.53452	0.0235525	0.248991	FALSE	23315	0.883556	0.414181	1	FALSE	18194
475	lib11-17_mRNA_45598	A	papilin isoform x2	P:negative regulation of endopeptidase activity; F:serine-type endopeptidase inhibitor activity; F:metalloendopeptidase activity; P:cell-cell signaling; F:zinc ion binding; C:proteinaceous extracellular matrix; F:protein binding	Immunoglobulin subtype 2; PLAC; Immunoglobulin I-set; ADAM-TS Spacer 1; Thrombospondin, type 1 repeat; Proteinase inhibitor I2, Kunitz, conserved site; Proteinase inhibitor I2, Kunitz metazoa; Immunoglobulin-like fold; Immunoglobulin-like domain; Peptidase M12B, ADAM-TS family; Immunoglobulin subtype;	1132.76	1040.22	592.843	497.967	208.958	517.891	67.2747	46.4383	170.245	70.7434	12.5241	8.75078	78.4953	647	7.00333	4.53302e-07	7.44382e-05	TRUE	708	6.88116	5.79303e-07	8.69331e-05	TRUE	1190	6.07129	4.93566e-06	0.000440315	TRUE	1548	5.82136	8.96223e-06	0.000615117	TRUE	3097	4.56596	0.000279687	0.00949005	TRUE	1115	5.87435	9.59663e-06	0.000914442	TRUE	6694
479	lib3_2_mRNA_52803	F	hypothetical protein BRAFLDRAFT_129069-like	C:membrane; P:transmembrane receptor protein serine/threonine kinase signaling pathway; F:transforming growth factor beta-activated receptor activity	Others	17.9751	0	1.39287	0	0	335.062	1892.76	851.75	609.781	261.411	277.06	0	0	5421	7.83468	0.00171065	0.0327537	FALSE	41323	0	1	1	FALSE	24701	4.44973	0.333333	1	FALSE	41797	0	1	1	FALSE	40235	0	1	1	FALSE	200	12.0513	2.53262e-08	1.33871e-05	TRUE	24
480	lib11-17_mRNA_13227	F	homeobox protein cdx-4-like	P:regulation of transcription, DNA-dependent; F:sequence-specific DNA binding; C:nucleus	Homeodomain, metazoa; Helix-turn-helix motif; Homeobox, conserved site; Homeodomain-like; Homeobox domain;	22.7383	0	0	0	4.824	181.124	1520.86	696.052	674.04	419.559	430.524	14.6295	53.0724	29248	0.63347	0.611445	1	FALSE	5712	-7.628	0.00222469	0.0408936	FALSE	4835	-7.78147	0.0015094	0.032615	FALSE	4608	-8.02039	0.000851053	0.0194162	FALSE	20629	-1.58582	0.227763	1	FALSE	4702	3.62289	0.00263213	0.0594754	FALSE	515
482	lib3_mRNA_59107	H	hypothetical protein BRAFLDRAFT_118409-like	F:binding	Galactose-binding domain-like;	0	0	12.2105	0	0	0.000197605	0.00222841	321.56	1054.19	1442.01	380.589	4.56905	0	14109	-5.87708	0.0699301	0.503646	FALSE	13284	-5.96505	0.0512821	0.40163	FALSE	21455	1.40509	0.248682	1	FALSE	11580	-6.35366	0.0294118	0.258754	FALSE	12743	-5.96398	0.0512821	0.418087	FALSE	12162	-5.87567	0.0699301	0.589947	FALSE	11456
493	lib11-17_mRNA_87192	G	hypothetical protein BRAFLDRAFT_101110-like	F:binding	Coagulation factor 5/8 C-terminal type domain; Galactose-binding domain-like;	6.05946	0	0	0	0	162.398	1248.1	2300.17	237.319	1.77703	0	0	0	11930	6.27832	0.0384615	0.330293	FALSE	41324	0	1	1	FALSE	41637	0	1	1	FALSE	41798	0	1	1	FALSE	40236	0	1	1	FALSE	477	11.0068	4.40576e-07	9.79278e-05	TRUE	48
495	lib2_mRNA_23447	A	aprataxin-like isoform x2	P:DNA repair; C:nucleolus; F:metal ion binding; F:coenzyme F390-G hydrolase activity; F:DNA binding; F:coenzyme F390-A hydrolase activity; P:DNA catabolic process, exonucleolytic; F:DNA 5'-adenosine monophosphate hydrolase activity; C:nucleoplasm; F:GPI-anchor transamidase activity; F:protein binding	Forkhead-associated (FHA) domain; Histidine triad (HIT) protein family; Histidine triad, conserved site; Aprataxin family; HIT-like domain;	1610.37	526.296	576.425	740.765	301.143	67.2391	50.4355	19.3213	34.5446	22.522	16.5259	36.246	118.236	1799	5.47036	1.81184e-05	0.00107004	TRUE	4812	3.85723	0.00117522	0.0257197	FALSE	4109	3.98875	0.000823765	0.0213	FALSE	3683	4.35098	0.000330911	0.00954601	TRUE	7504	3.05196	0.00804706	0.113935	FALSE	23354	0.890032	0.417358	1	FALSE	29391
496	lib3_mRNA_5090	F	pou domain protein cf1a	P:epithelial cell fate determination, open tracheal system; F:RNA polymerase II distal enhancer sequence-specific DNA binding; F:RNA polymerase II core promoter proximal region sequence-specific DNA binding transcription factor activity involved in positive regulation of transcription; P:brain segmentation; P:peripheral nervous system development; P:positive regulation of antimicrobial peptide bi…	Lambda repressor-like, DNA-binding domain; Homeobox, conserved site; Homeodomain-like; Homeobox domain; POU-specific; POU domain;	51.8523	37.5347	122.912	156.781	30.8816	889.167	2874.17	244.73	119.059	55.5838	77.8303	0.491218	26.612	2139	6.50873	3.62788e-05	0.001802	TRUE	3572	6.05528	0.000389909	0.011452	FALSE	1023	7.78389	2.74923e-06	0.000285528	TRUE	814	8.16146	5.40335e-07	7.04408e-05	TRUE	4091	5.77428	0.000788282	0.0204622	FALSE	58	10.6069	5.20287e-10	9.53075e-07	TRUE	23
497	lib8_9_mRNA_3899	E	g1 s-specific cyclin-d2	C:macromolecular complex; P:regulation of cell cycle; C:intracellular non-membrane-bounded organelle; C:nuclear part; P:positive regulation of protein phosphorylation	Cyclin D family; Cyclin-like; Cyclin, C-terminal domain; Cyclin, N-terminal;	190.877	0.000534693	0.00652736	0.0997569	0.0131782	2335.91	410.913	437.539	354.708	413.489	187.361	45.418	56.8291	13618	2.06939	0.0631988	0.493069	FALSE	2105	-9.24709	4.00215e-05	0.00202001	TRUE	1725	-9.27689	2.50523e-05	0.00154302	TRUE	1692	-8.18442	1.35643e-05	0.000851744	TRUE	1933	-9.02104	4.20739e-05	0.00231256	TRUE	1126	5.68212	1.0033e-05	0.00094668	TRUE	5358
499	lib1_mRNA_276	A	dna-directed rna polymerase ii subunit rpb9-like	F:DNA-directed RNA polymerase activity; P:transcription-coupled nucleotide-excision repair; F:zinc ion binding; P:transcription initiation from RNA polymerase II promoter; C:DNA-directed RNA polymerase II, core complex; F:DNA binding; P:maintenance of transcriptional fidelity during DNA-dependent transcription elongation from RNA polymerase II promoter	Zinc finger, TFIIS-type; DNA-directed RNA polymerase, M/15kDa subunit;	1289.51	362.618	556.134	721.198	145.957	240.813	211.054	185.648	135.114	53.7572	40.2977	34.1875	21.8312	2096	5.23396	3.44349e-05	0.00173669	TRUE	6518	3.40407	0.00362833	0.0591432	FALSE	4015	4.02125	0.000757302	0.0198922	FALSE	3546	4.39658	0.000289768	0.00868208	TRUE	13265	2.0916	0.0625047	0.500631	FALSE	7270	2.81352	0.0138374	0.202224	FALSE	7717
505	lib2_mRNA_2703	J	hypothetical protein	NA	Others	0	0	9.08259	0	0	0	0.904727	0	0	1305.18	1778.36	0	0	40744	0	1	1	FALSE	41325	0	1	1	FALSE	7202	7.09776	0.00658762	0.0956289	FALSE	41799	0	1	1	FALSE	40237	0	1	1	FALSE	42457	5.12548e-15	1	1	FALSE	32711
506	lib11-17_mRNA_35348	B	carboxyl-terminal pdz ligand of neuronal nitric oxide synthase isoform x2	F:protein binding	PTB/PI domain; Pleckstrin homology-like domain;	494.784	773.419	490.139	551.705	321.115	327.829	167.302	158.716	208.298	143.398	141.288	29.2909	69.2747	4423	4.07462	0.000729991	0.0175353	FALSE	2834	4.71921	0.000138528	0.00519337	TRUE	3992	4.06158	0.000700737	0.0186499	FALSE	3953	4.23274	0.000467012	0.0124541	FALSE	5816	3.45124	0.0033464	0.0605996	FALSE	4891	3.48088	0.00310566	0.0674635	FALSE	8247
511	lib3_2_mRNA_10770	C	t-snare domain-containing protein 1	P:single-organism cellular process; P:membrane fusion; C:cell part; P:vesicle-mediated transport; C:membrane part; P:intracellular protein transport; F:SNAP receptor activity	Syntaxin/epimorphin, conserved site; t-SNARE; Target SNARE coiled-coil domain; Syntaxin, N-terminal domain;	458.957	378.949	809.387	1098.27	163.877	113.642	55.6452	98.5631	73.656	55.2609	50.929	23.5964	55.2183	3916	4.27714	0.000438362	0.0118933	FALSE	4513	4.00111	0.000852422	0.0200679	FALSE	2061	5.09623	5.22598e-05	0.00269403	TRUE	1733	5.53714	1.54922e-05	0.000949786	TRUE	8886	2.79209	0.0148221	0.17715	FALSE	10456	2.26404	0.0456715	0.464079	FALSE	19022
515	lib10_mRNA_11647	J	cartilage matrix partial	F:catalytic activity	von Willebrand factor, type A;	0	2.6271	3.92126	0	0	0	0	0.585493	9.08287	68.0269	3123.83	22.554	14.5587	4355	-8.16079	0.000691221	0.0166908	FALSE	11567	-3.06634	0.0313515	0.287872	FALSE	12502	-2.50389	0.044509	0.378251	FALSE	3119	-8.64294	0.000177211	0.0060176	TRUE	3645	-8.24885	0.00051565	0.0148955	FALSE	3277	-8.16302	0.000691221	0.0222006	FALSE	2798
521	lib2_mRNA_2286	E	pogo transposable element with krab domain	F:organic cyclic compound binding; F:heterocyclic compound binding	Others	6.71282e-159	0	10.9486	57.1691	160.202	5021.12	79.9038	7.83519e-154	1.25658	0.575386	9.61421e-109	0.685864	0	33255	-3.27386	1	1	FALSE	33579	-3.35432	1	1	FALSE	9213	3.87138	0.0153846	0.17736	FALSE	2569	6.26827	7.64593e-05	0.00316089	TRUE	868	7.71987	1.62573e-06	0.000198994	TRUE	8	12.6806	2.58779e-12	3.37782e-08	TRUE	1301
529	lib4_5_mRNA_14519	B	basic leucine zipper and w2 domain-containing protein 1	C:cytoplasm; P:regulation of transcription, DNA-dependent; C:membrane	Others	749.519	1053.36	283.666	308.466	384.786	316.398	164.567	261.13	188.478	64.3443	70.9322	38.0877	142.502	3820	4.29573	0.000395833	0.0109998	FALSE	2676	4.78682	0.000108994	0.00432581	TRUE	8252	2.89461	0.0114395	0.144075	FALSE	8366	3.01584	0.00845275	0.107335	FALSE	6256	3.33412	0.00416576	0.0707361	FALSE	6368	3.05172	0.00804581	0.134218	FALSE	10739
530	lib2_mRNA_21798	B	basic leucine zipper and w2 domain-containing protein 1	P:regulation of transcription, DNA-dependent; P:multicellular organismal development; C:cytoplasm; C:membrane; F:protein binding	W2 domain; Armadillo-type fold; MIF4-like, type 1/2/3;	749.519	1053.36	283.666	308.466	384.786	316.398	164.567	261.13	188.478	64.3443	70.9322	38.0877	142.502	3821	4.29573	0.000395833	0.0109998	FALSE	2677	4.78682	0.000108994	0.00432581	TRUE	8253	2.89461	0.0114395	0.144075	FALSE	8367	3.01584	0.00845275	0.107335	FALSE	6257	3.33412	0.00416576	0.0707361	FALSE	6369	3.05172	0.00804581	0.134218	FALSE	10740
533	lib1_mRNA_28535	C	geminin	C:microtubule; C:spindle pole; P:negative regulation of nucleobase-containing compound metabolic process; C:centrosome; P:negative regulation of cellular macromolecule biosynthetic process; P:positive regulation of cytokinesis; P:regulation of DNA replication	Geminin/Multicilin family;	8.83939e-36	178.209	1388.24	1354.74	2.94239e-14	2.86976e-07	0.00655279	11.3548	0	1.38425	0	13.9016	3.31215e-19	6490	-7.46579	0.0034188	0.0551441	FALSE	5630	3.67315	0.00205517	0.038784	FALSE	802	6.63502	9.64916e-07	0.000127829	TRUE	928	6.60082	1.02421e-06	0.000117261	TRUE	5496	-7.55367	0.00255428	0.0488976	FALSE	4990	-7.46801	0.0034188	0.0715591	FALSE	4464
534	lib11-17_mRNA_26829	G	hypothetical protein BRAFLDRAFT_85432-like	F:protein binding	Immunoglobulin subtype 2; Immunoglobulin I-set; Immunoglobulin/major histocompatibility complex, conserved site; CD80-like, immunoglobulin C2-set; Immunoglobulin V-set domain; Immunoglobulin-like fold; Immunoglobulin-like domain; Immunoglobulin subtype;	8.42626	0	5.43057	8.98994	0	3.69367	484.153	1111.63	871.158	331.235	372.501	31.2103	96.2987	16605	-1.87923	0.126181	0.807312	FALSE	2936	-8.71726	0.000164989	0.00590416	TRUE	12350	-2.5083	0.040181	0.345646	FALSE	17778	-1.7892	0.126252	0.754516	FALSE	2742	-8.71617	0.000164989	0.00633061	TRUE	8713	-3.05203	0.0229686	0.280079	FALSE	3252
536	lib1_mRNA_27974	J	bdef_brabe ame: full=big defensin ame: full=defensin flags: precursor	P:defense response to fungus; C:extracellular region; P:defense response to Gram-positive bacterium; P:killing of cells of other organism; P:defense response to Gram-negative bacterium	Others	0	3.56598	0	0	2.78644	0	2.66886	8.71337	96.8607	139.31	2762.09	54.8286	67.9776	1990	-9.43936	2.73952e-05	0.00145848	TRUE	6060	-3.91475	0.00286154	0.050153	FALSE	1469	-9.6827	1.25826e-05	0.000905316	TRUE	1442	-9.92236	6.56168e-06	0.000482125	TRUE	5045	-4.26238	0.00183001	0.0385318	FALSE	1435	-9.4416	2.73952e-05	0.00202408	TRUE	3996
542	lib2_mRNA_10104	A	centrosomal protein of 44 kda-like	F:molecular_function; C:spindle pole; C:cytoplasm; C:cytoskeleton; P:biological_process; C:centrosome; C:cellular_component	Centrosomal CEP44 domain;	3170.4	247.392	233.25	270.011	181.451	134.892	16.8327	7.96931	20.0711	16.0295	8.83809	11.054	220.2	247	8.15371	1.55769e-08	6.69995e-06	TRUE	3480	4.47493	0.000334822	0.0102223	FALSE	3332	4.39097	0.000362891	0.0115714	FALSE	3214	4.60332	0.00020457	0.00670763	TRUE	4330	4.02786	0.00102575	0.025169	FALSE	4721	3.59975	0.00272702	0.0613715	FALSE	29016
544	lib11-17_mRNA_115377	A	adp-ribosylation factor 4	F:epidermal growth factor receptor binding; F:zinc ion binding; C:ruffle membrane; P:negative regulation of apoptotic process; P:activation of phospholipase D activity; F:GTP binding; P:regulation of reactive oxygen species metabolic process; C:Golgi apparatus; C:cytosol; F:nucleic acid binding; P:vesicle-mediated transport; P:small GTPase mediated signal transduction; P:positive regulation of tr…	Small GTPase superfamily, SAR1-type family; Small GTP-binding protein domain; Small GTPase superfamily, ARF/SAR type family; P-loop containing nucleoside triphosphate hydrolase; Small GTPase superfamily, ARF type family; Small GTPase superfamily, Rab type family;	750.14	292.981	321.417	305.803	730.219	291.802	188.45	258.485	230.762	204.214	161.877	35.3281	39.6421	3622	4.4052	0.000305145	0.00895027	TRUE	7883	3.04925	0.00788087	0.103142	FALSE	7003	3.18313	0.0060239	0.0913915	FALSE	7967	3.11167	0.00686075	0.0914934	FALSE	3217	4.36655	0.000317709	0.0104928	FALSE	6400	3.04327	0.00834846	0.138503	FALSE	8913
545	lib3_mRNA_22084	F	af108192_1keratin type i	C:intermediate filament; F:structural molecule activity	NA	6.98481	0	0	0	0	36.0451	2411.79	1281.7	146.1	69.814	23.6485	2.91276	7.54	24463	1.23943	0.425869	1	FALSE	17876	-5.32862	0.141414	0.810699	FALSE	17095	-5.47919	0.141414	0.809738	FALSE	16200	-5.71415	0.0979021	0.603943	FALSE	17408	-5.32756	0.141414	0.831057	FALSE	5804	3.59391	0.00614539	0.112476	FALSE	69
546	lib6_7_mRNA_405	F	keratin 13	P:cytoskeleton organization; P:epidermis development; F:scaffold protein binding; C:extracellular vesicular exosome; C:keratin filament; F:structural constituent of cytoskeleton; C:nucleus	Intermediate filament protein family;	6.98481	0	0	0	0	36.0451	2411.79	1281.7	146.1	69.814	23.6485	2.91276	7.54	24464	1.23943	0.425869	1	FALSE	17877	-5.32862	0.141414	0.810699	FALSE	17096	-5.47919	0.141414	0.809738	FALSE	16201	-5.71415	0.0979021	0.603943	FALSE	17409	-5.32756	0.141414	0.831057	FALSE	5805	3.59391	0.00614539	0.112476	FALSE	70
549	lib2_mRNA_13707	E	copper radical oxidase	P:oxidation-reduction process; F:heme binding; P:response to oxidative stress; F:peroxidase activity	Carbohydrate-binding WSC, subgroup; Carbohydrate-binding WSC;	0	0	1.77726	12.1741	25.9334	4789.9	285.1	2.11287e-91	1.04593	0	0.847354	8.92209e-56	0	40745	0	1	1	FALSE	41326	0	1	1	FALSE	22818	4.78697	0.333333	1	FALSE	5308	7.75645	0.0015094	0.0300146	FALSE	3230	8.44966	0.000330382	0.0107246	FALSE	6	15.8885	6.25664e-13	1.10791e-08	TRUE	222
551	lib2_mRNA_2647	G	hypothetical protein BRAFLDRAFT_133079-like	NA	Others	2.46562e-17	1.75285	0	2.16184e-69	1.62084	9.0637	132.777	1140.72	980.579	627.976	165.681	1.62411	0	23804	-4.42867	0.333333	1	FALSE	38055	0.105406	1	1	FALSE	23167	-4.66189	0.333333	1	FALSE	21671	-4.89305	0.212121	1	FALSE	37960	-0.00278363	1	1	FALSE	14190	2.42447	0.10714	0.802138	FALSE	1043
554	lib3_2_1_mRNA_58615	G	upf0556 protein c19orf10 homolog	C:extracellular vesicular exosome	Myeloid-derived growth factor family;	207.708	57.6511	93.5343	127.285	190.349	353.475	703.103	398.698	640.63	416.721	296.628	22.3289	8.30061	7443	3.21303	0.00586665	0.0837441	FALSE	20974	1.3655	0.220141	1	FALSE	13717	2.06331	0.0650591	0.50392	FALSE	11295	2.50807	0.0267016	0.251167	FALSE	7207	3.08743	0.00777091	0.112075	FALSE	3528	3.97986	0.000920524	0.0277216	FALSE	1657
555	lib6_7_mRNA_277	G	type ii cytoskeletal 8-like	C:intermediate filament; F:structural molecule activity	Intermediate filament protein family;	0.00024309	2.84591e-19	1.08037	0	0	11.64	624.73	1957.7	494.07	150.423	44.1589	2.18037	27.8487	21850	-4.83197	0.333333	1	FALSE	20536	-4.92281	0.212121	1	FALSE	31321	-0.970034	0.7669	1	FALSE	18838	-5.30553	0.141414	0.777716	FALSE	20137	-4.92176	0.212121	1	FALSE	14054	2.37488	0.0991656	0.749356	FALSE	251
558	lib3_2_mRNA_5303	G	hypothetical protein	NA	Others	0	0	0	0	0	0	5.97972	2742.4	342.202	5.29024	22.6242	0	0	40746	0	1	1	FALSE	41327	0	1	1	FALSE	41638	0	1	1	FALSE	41800	0	1	1	FALSE	40238	0	1	1	FALSE	42458	5.12548e-15	1	1	FALSE	9159
562	lib6_7_mRNA_3114	B	hypothetical protein	NA	NA	488.676	939.727	231.777	193.644	378.032	634.957	279.274	342.8	186.981	86.2855	46.7527	33.2349	49.2152	4913	3.87491	0.00110249	0.023837	FALSE	2616	4.81836	0.000101789	0.00411574	TRUE	8793	2.79948	0.0143083	0.1678	FALSE	11156	2.5406	0.024082	0.229328	FALSE	5595	3.5048	0.00280649	0.0532842	FALSE	2945	4.25264	0.000454805	0.0164023	FALSE	5699
563	lib6_7_mRNA_3107	B	serine arginine-rich splicing factor partial	P:insulin receptor signaling pathway; P:termination of RNA polymerase II transcription; F:zinc ion binding; P:mRNA splicing, via spliceosome; F:phospholipase binding; C:nuclear speck; P:mRNA 3'-end processing; F:nucleotide binding; P:mRNA export from nucleus; C:cytoplasm	RNA recognition motif domain; Nucleotide-binding alpha-beta plait domain;	488.676	939.727	231.777	193.644	378.032	634.957	279.274	342.8	186.981	86.2855	46.7527	33.2349	49.2152	4914	3.87491	0.00110249	0.023837	FALSE	2617	4.81836	0.000101789	0.00411574	TRUE	8794	2.79948	0.0143083	0.1678	FALSE	11157	2.5406	0.024082	0.229328	FALSE	5596	3.5048	0.00280649	0.0532842	FALSE	2946	4.25264	0.000454805	0.0164023	FALSE	5700
569	lib3_2_1_mRNA_52320	G	hypothetical protein BRAFLDRAFT_118409-like	C:cytoplasm; P:glycolipid transport; F:glycolipid binding; F:calcium ion binding; F:glycolipid transporter activity	Fucolectin tachylectin-4 pentraxin-1; Coagulation factor 5/8 C-terminal type domain; Galactose-binding domain-like;	7.9898e-18	1.90693e-19	1.2373e-43	6.35772e-22	0	13.7306	197.478	1795.79	1082.03	9.44477	6.6487	1.6205e-39	0	40747	0	1	1	FALSE	41328	0	1	1	FALSE	41639	0	1	1	FALSE	41801	0	1	1	FALSE	40239	0	1	1	FALSE	5173	7.45026	0.0039886	0.0804582	FALSE	336
572	lib1_mRNA_28210	E	e3 sumo-protein ligase partial	C:Smc5-Smc6 complex; F:SUMO ligase activity; F:zinc ion binding; P:double-strand break repair via homologous recombination	Zinc finger, MIZ-type; E3 SUMO-protein ligase Nse2 (Mms21) family; Zinc finger, RING/FYVE/PHD-type;	423.348	260.888	234.524	425.323	192.156	1754.29	233.145	110.062	71.8277	64.6074	20.722	33.1603	115.58	5588	3.67115	0.00183547	0.0348983	FALSE	8567	2.97308	0.00969251	0.120204	FALSE	8777	2.81972	0.0137938	0.166974	FALSE	5564	3.67876	0.00178287	0.0340444	FALSE	10158	2.53208	0.0255434	0.267168	FALSE	1092	5.72192	9.01008e-06	0.00087628	TRUE	6755
574	lib3_2_1_mRNA_46755	G	4-coumarate-- ligase 1-like isoform x1	P:metabolic process; F:catalytic activity	AMP-binding, conserved site; AMP-binding enzyme C-terminal domain; AMP-dependent synthetase/ligase;	0.927621	0	4.21769	6.41876	3.91309	180.433	767.395	1132.35	829.515	234.956	88.6222	17.1015	20.7816	9648	-4.09306	0.0170347	0.187454	FALSE	4991	-7.85218	0.0013369	0.0279607	FALSE	16716	-2.00255	0.119067	0.756421	FALSE	22104	-1.40586	0.237071	1	FALSE	16292	-2.10684	0.126978	0.827665	FALSE	5151	3.39325	0.00397316	0.0804582	FALSE	1226
575	lib3_mRNA_44194	E	serine threonine-protein kinase plk1	F:protein serine/threonine kinase activity; P:mitotic spindle assembly checkpoint; C:midbody; P:protein localization to chromatin; C:spindle midzone; P:negative regulation of cyclin-dependent protein serine/threonine kinase activity; C:spindle microtubule; C:cytoplasm; P:activation of mitotic anaphase-promoting complex activity; P:G2 DNA damage checkpoint; C:spindle pole; P:protein destabilizatio…	POLO box duplicated domain; Protein kinase-like domain; Protein kinase, ATP binding site; Serine/threonine/dual specificity protein kinase, catalytic domain; Protein kinase domain; Serine/threonine-protein kinase, active site;	301.089	317.977	308.339	430.258	200.761	1180.08	416.151	163.678	222.259	113.68	32.7098	10.7545	30.829	3045	4.79699	0.000151568	0.00528849	TRUE	2675	4.87631	0.000108311	0.0043019	TRUE	2584	4.83289	0.000128222	0.00527208	TRUE	2155	5.31481	3.53512e-05	0.00174289	TRUE	3773	4.21306	0.000597676	0.0168303	FALSE	548	6.76735	7.6993e-07	0.000148861	TRUE	1464
577	lib11-17_mRNA_113732	G	integrin b7 partial	P:regulation of localization; P:tissue development; C:cell leading edge; P:neuron projection development; P:cardiovascular system development; C:cell junction; P:organ development; P:cell morphogenesis involved in differentiation; C:intracellular membrane-bounded organelle; P:leukocyte migration; P:anatomical structure formation involved in morphogenesis; F:protein binding; P:cell-substrate adhes…	Integrin beta subunit, cytoplasmic domain; Integrin beta subunit family;	17.3357	65.0729	0	5.12238	108.671	63.1611	209.4	923.157	1038.4	311.997	242.275	14.7561	82.9733	30635	0.23129	0.873892	1	FALSE	13820	2.13514	0.0639666	0.491765	FALSE	4751	-7.79384	0.0013369	0.0298251	FALSE	20161	-1.5161	0.204269	1	FALSE	8468	2.87432	0.0140652	0.173039	FALSE	12604	2.09183	0.07134	0.601364	FALSE	3710
578	lib4_5_mRNA_19016	H	ribosomal protein p0	P:DNA repair; F:structural constituent of ribosome; F:DNA-(apurinic or apyrimidinic site) lyase activity; P:translational elongation; P:ribosome biogenesis; C:cytosolic large ribosomal subunit; C:nucleus	Ribosomal protein L10P family;	28.2515	7.85637	7.37522	13.3418	0.000157203	57.2776	285.593	495.003	594.068	593.279	874.714	13.6332	19.6169	24245	1.04689	0.369386	1	FALSE	29854	-0.789453	0.567807	1	FALSE	26497	-0.880415	0.516206	1	FALSE	39187	-0.0310495	1	1	FALSE	5548	-7.52265	0.00255428	0.0488976	FALSE	12611	2.0645	0.0717499	0.604484	FALSE	2504
579	lib3_2_mRNA_49385	A	peptidylprolyl cis-trans fkbp-type domain containing protein	C:microtubule associated complex; P:protein peptidyl-prolyl isomerization; P:protein folding; P:juvenile hormone mediated signaling pathway; P:negative regulation of macroautophagy; F:peptidyl-prolyl cis-trans isomerase activity; F:FK506 binding; F:juvenile hormone response element binding; F:protein binding; C:nucleus	Peptidyl-prolyl cis-trans isomerase, FKBP-type family; Peptidyl-prolyl cis-trans isomerase, FKBP-type, domain;	858.302	524.633	602.046	759.999	184.783	433.054	59.9186	19.7176	15.8151	8.67791	17.9702	15.3921	16.4677	1507	5.79396	9.49402e-06	0.000669345	TRUE	2301	5.0843	6.03202e-05	0.00278245	TRUE	1825	5.28352	3.22805e-05	0.00187927	TRUE	1694	5.62055	1.36157e-05	0.000853966	TRUE	5580	3.57919	0.00273762	0.0521256	FALSE	2170	4.80716	0.000128066	0.00627026	TRUE	12293
580	lib11-17_mRNA_126373	A	beta- n-acetylgalactosaminyltransferase 1	P:lipid glycosylation; F:transferase activity, transferring hexosyl groups; C:integral to Golgi membrane	Nucleotide-diphospho-sugar transferases; Ganglioside GM2 synthase family; Glycosyltransferase 2-like;	1550.05	1450.77	194.189	108.742	392.352	337.974	70.0289	56.4715	18.0983	9.71541	3.36033	15.6049	42.4579	805	6.62696	9.43398e-07	0.000124512	TRUE	869	6.5319	1.17379e-06	0.000142805	TRUE	5421	3.63173	0.00234117	0.0458845	FALSE	9799	2.79638	0.0149112	0.161675	FALSE	2814	4.6455	0.000180217	0.00680432	TRUE	2730	4.4299	0.000322684	0.0125582	FALSE	10690
588	lib1_mRNA_22467	A	synaptobrevin homolog ykt6	P:retrograde transport, endosome to Golgi; C:cytosol; C:cytoplasmic vesicle membrane; P:vesicle targeting; P:vesicle fusion; C:mitochondrion; C:Golgi membrane; F:SNARE binding; C:extracellular vesicular exosome; F:protein-cysteine S-palmitoyltransferase activity; F:SNAP receptor activity; C:endosome; C:integral to plasma membrane; P:ER to Golgi vesicle-mediated transport; P:metabolic process; C:S…	Longin-like domain; Longin domain; Synaptobrevin;	1091.69	667.137	495.555	485.51	576.542	110.231	35.6404	50.8481	34.0495	40.5584	45.9228	16.3904	16.0472	1225	6.05073	4.32772e-06	0.000375349	TRUE	1988	5.3407	3.15172e-05	0.00168439	TRUE	2367	4.91245	8.62332e-05	0.0038707	TRUE	2684	4.88378	9.26341e-05	0.00366691	TRUE	1999	5.13016	4.84283e-05	0.00257368	TRUE	7742	2.7437	0.0175257	0.235897	FALSE	21992
592	lib6_7_mRNA_376	A	hypothetical protein BRAFLDRAFT_69714-like	NA	NA	1613.57	810.257	569.575	400.967	285.447	137.983	26.8705	4.20435	1.3639	4.06432	1.00959	0.458226	6.97762	34	11.5523	4.87814e-11	1.4351e-07	TRUE	149	10.5714	2.68374e-09	1.85617e-06	TRUE	197	10.0835	6.50257e-09	3.47172e-06	TRUE	288	9.60549	1.32624e-08	4.85888e-06	TRUE	455	9.0663	1.69094e-07	3.92485e-05	TRUE	567	8.00567	8.39638e-07	0.000156781	TRUE	2455
593	lib6_7_mRNA_377	A	hypothetical protein BRAFLDRAFT_69714-like	NA	NA	1613.57	810.257	569.575	400.967	285.447	137.983	26.8705	4.20435	1.3639	4.06432	1.00959	0.458226	6.97762	35	11.5523	4.87814e-11	1.4351e-07	TRUE	150	10.5714	2.68374e-09	1.85617e-06	TRUE	198	10.0835	6.50257e-09	3.47172e-06	TRUE	289	9.60549	1.32624e-08	4.85888e-06	TRUE	456	9.0663	1.69094e-07	3.92485e-05	TRUE	568	8.00567	8.39638e-07	0.000156781	TRUE	2456
594	lib6_7_mRNA_365	A	hypothetical protein BRAFLDRAFT_69714-like	NA	NA	1613.57	810.257	569.575	400.967	285.447	137.983	26.8705	4.20435	1.3639	4.06432	1.00959	0.458226	6.97762	36	11.5523	4.87814e-11	1.4351e-07	TRUE	151	10.5714	2.68374e-09	1.85617e-06	TRUE	199	10.0835	6.50257e-09	3.47172e-06	TRUE	290	9.60549	1.32624e-08	4.85888e-06	TRUE	457	9.0663	1.69094e-07	3.92485e-05	TRUE	569	8.00567	8.39638e-07	0.000156781	TRUE	2457
610	lib8_9_mRNA_15076	C	ubiquitin c variant 1	P:female meiosis I; C:neuron part; F:protein binding; P:seminiferous tubule development; P:energy homeostasis; P:male meiosis I; P:regulation of cell death; P:female gonad development; P:hypothalamus gonadotrophin-releasing hormone neuron development; C:cytoplasm; P:fat pad development; P:ubiquitin homeostasis; C:nucleus	Ubiquitin-related domain; Ubiquitin family; Ubiquitin-like;	173.609	46.5287	1396.33	467.838	1146	0.0516184	0.799801	0.539135	0.0509354	1.12817	0.00172849	0.00217342	5.39866e-05	597	11.0617	3.43259e-07	6.10886e-05	TRUE	2104	9.25065	4.00215e-05	0.00202001	TRUE	28	14.3054	3.66787e-11	1.39177e-07	TRUE	152	12.9597	1.44997e-09	1.01351e-06	TRUE	46	13.8697	1.36072e-10	3.14284e-07	TRUE	38219	0.686523	1	1	FALSE	33944
613	lib10_mRNA_66466	A	thioredoxin domain-containing protein 12	P:cell redox homeostasis	Thioredoxin, conserved site; Thioredoxin-like fold;	1379.23	674.382	304.792	338.175	246.68	430.878	24.1373	27.4539	58.6794	108.313	71.9396	39.8758	35.0411	2260	5.10943	4.54128e-05	0.00213492	TRUE	4159	4.07745	0.000672818	0.0171878	FALSE	8169	2.93214	0.0102812	0.133718	FALSE	8021	3.08238	0.00726697	0.0962582	FALSE	9518	2.6268	0.0205248	0.22911	FALSE	4927	3.4311	0.00335877	0.0715591	FALSE	24206
615	lib10_mRNA_7069	J	matrix metalloproteinase-14-like isoform x4	F:metalloendopeptidase activity; P:proteolysis; F:calcium ion binding; C:extracellular matrix; F:zinc ion binding	Hemopexin-like domain; Peptidase M10A, stromelysin-type family; Peptidase, metallopeptidase; Peptidase M10A family; Peptidoglycan binding-like; Metallopeptidase, catalytic domain; Hemopexin-like repeats; Peptidase M10, metallopeptidase; Hemopexin, conserved site;	19.6416	0.790294	60.6201	55.3255	0	215.305	142.619	172.064	579.54	249.677	1376.68	9.61213	36.0314	24356	1.02496	0.401528	1	FALSE	13832	-3.48582	0.0648221	0.496976	FALSE	10539	2.64847	0.0251638	0.253682	FALSE	12102	2.51803	0.0302874	0.2659	FALSE	7385	-7.02477	0.00790514	0.112075	FALSE	2771	4.47411	0.00033784	0.0129535	FALSE	3722
618	lib6_7_mRNA_3129	E	14-3-3 protein partial	P:neurotrophin TRK receptor signaling pathway; P:hippocampus development; C:focal adhesion; P:positive regulation of protein insertion into mitochondrial membrane involved in apoptotic signaling pathway; F:phosphoserine binding; P:hippo signaling cascade; F:potassium channel regulator activity; P:cerebral cortex development; C:cytosol; P:regulation of heart rate by hormone; P:intrinsic apoptotic …	14-3-3 protein, conserved site; 14-3-3 protein family; 14-3-3 domain;	0.000518429	245.321	184.121	507.727	119.978	937.794	262.913	172.174	188.095	252.854	221.907	40.558	84.3096	2640	-8.99572	8.59544e-05	0.00344746	TRUE	10258	2.59441	0.0218119	0.225914	FALSE	12634	2.18074	0.0500147	0.408067	FALSE	5720	3.64415	0.00195414	0.0362923	FALSE	18303	1.56296	0.157261	0.912873	FALSE	2464	4.52853	0.0002175	0.00937678	TRUE	7226
621	lib8_9_mRNA_25327	B	beta-catenin	P:vesicle-mediated transport; C:zonula adherens; C:intercalated disc; F:signal transducer activity; P:liver development; P:adherens junction assembly; P:convergent extension; C:catenin complex; F:cadherin binding; C:cell cortex; C:membrane coat; P:canonical Wnt receptor signaling pathway; P:ectoderm development; P:intracellular protein transport; P:determination of dorsal/ventral asymmetry; C:mic…	Armadillo-type fold; Armadillo-like helical; Armadillo;	8.4859e-12	1959.88	6.05069	14.2509	1.99203e-12	121.327	507.913	238.427	223.728	254.242	237.202	0.000752277	3.50044e-06	38143	-0.0136581	1	1	FALSE	20	14.672	1.59121e-11	8.38336e-08	TRUE	10135	6.50087	0.0228758	0.232915	FALSE	4656	7.96365	0.000851053	0.0194162	FALSE	37745	-0.0145165	1	1	FALSE	642	10.5727	1.38875e-06	0.000229114	TRUE	130
628	lib3_2_mRNA_53699	C	hypothetical protein BRAFLDRAFT_80577-like	F:zinc ion binding; C:intracellular; F:protein binding	NHL repeat, subgroup; NHL repeat; Zinc finger, RING-type; Zinc finger, RING-type, conserved site; Zinc finger, RING/FYVE/PHD-type; Zinc finger, B-box; Six-bladed beta-propeller, TolB-like; Zinc finger, C3HC4 RING-type;	10.9687	148.433	791.243	873.369	357.577	585.893	74.8436	29.5764	25.065	5.41081	2.81994	22.1048	47.3102	24498	-1.00575	0.435897	1	FALSE	9710	2.74326	0.0171954	0.18815	FALSE	1965	5.15746	4.42038e-05	0.00237855	TRUE	2049	5.30057	3.00529e-05	0.00155832	TRUE	4190	4.01128	0.000875705	0.0222043	FALSE	2229	4.72325	0.000143415	0.00675747	TRUE	13893
629	lib2_mRNA_22170	F	wsc domain-containing protein 2	F:carbohydrate binding; C:integral to membrane	Carbohydrate-binding WSC, subgroup; Carbohydrate-binding WSC;	5.66259	0	0	1.73004	2.13668	245.191	2272.54	713.385	339.968	27.7722	38.688	0	0.682401	12734	6.18189	0.0512821	0.407579	FALSE	41329	0	1	1	FALSE	41640	0	1	1	FALSE	21371	4.98123	0.212121	1	FALSE	21614	4.89353	0.333333	1	FALSE	288	11.6009	8.72594e-08	3.21908e-05	TRUE	17
631	lib3_2_1_mRNA_59157	A	cryptic partial	P:tissue development; P:respiratory system development; P:heart morphogenesis; P:tube morphogenesis; P:determination of left/right symmetry; P:transmembrane receptor protein serine/threonine kinase signaling pathway; F:protein binding	Epidermal growth factor-like domain; EGF-like, conserved site; Cryptic/Cripto, CFC domain;	1865.79	370.862	398.062	428.921	368.009	67.6887	36.9034	17.2085	54.9412	21.0274	3.46344	0	25.6804	26	14.5261	2.73129e-11	1.05685e-07	TRUE	254	12.2849	1.2094e-08	5.05881e-06	TRUE	186	12.5412	5.43902e-09	3.10685e-06	TRUE	175	12.8888	2.04963e-09	1.24437e-06	TRUE	205	12.2727	1.24984e-08	6.4776e-06	TRUE	1206	9.74519	1.30619e-05	0.0011422	TRUE	1833
636	lib1_mRNA_16630	A	transcription initiation factor tfiid subunit 12 isoform x1	C:transcription factor TFIID complex; F:protein heterodimerization activity; P:DNA-dependent transcription, initiation	Others	1462.47	183.99	213.249	226.991	486.401	253.815	115.176	152.645	185.058	81.2782	118.385	46.3457	68.9996	2465	4.97745	6.44616e-05	0.00277841	TRUE	14777	1.98739	0.0719389	0.517238	FALSE	12601	2.20041	0.0481579	0.406046	FALSE	12969	2.29073	0.0395418	0.323939	FALSE	6001	3.38955	0.00350179	0.0619982	FALSE	8940	2.45126	0.0288136	0.332527	FALSE	18523
637	lib1_mRNA_16575	A	phosducin-like protein 3	P:positive regulation of endothelial cell proliferation; P:protein folding; P:positive regulation of angiogenesis; F:protein binding involved in protein folding; P:negative regulation of protein ubiquitination involved in ubiquitin-dependent protein catabolic process; F:vascular endothelial growth factor receptor 2 binding; P:regulation of peptidyl-tyrosine phosphorylation; C:cytoplasm	Phosducin, thioredoxin-like domain; Thioredoxin-like fold;	1004.51	10.8098	334.972	339.692	489.795	269.987	166.264	214.504	254.083	153.36	69.9025	25.9718	13.9192	2091	5.26912	3.38343e-05	0.00171916	TRUE	21644	-1.25885	0.292745	1	FALSE	5103	3.6856	0.00182156	0.0379255	FALSE	5398	3.70631	0.00169118	0.0328247	FALSE	3575	4.23325	0.00047271	0.0140486	FALSE	5276	3.37391	0.00408889	0.082285	FALSE	7652
638	lib3_2_mRNA_56461	G	transcription factor sp5	P:mesoderm morphogenesis; F:protein tag; F:nucleic acid binding; F:acid-amino acid ligase activity; F:ubiquitin-protein ligase activity; P:protein ubiquitination; F:zinc ion binding	Zinc finger, C2H2-like; Zinc finger, C2H2; Zinc finger C2H2-type/integrase DNA-binding domain;	7.20842	0	1.34439	12.3774	8.42905	281.077	901.982	755.919	825.214	219.928	89.073	5.04473	27.2318	29750	0.508207	0.702975	1	FALSE	12837	-6.10575	0.0512821	0.40163	FALSE	25339	-1.85685	0.364015	1	FALSE	22925	1.28535	0.30872	1	FALSE	29447	0.732152	0.590489	1	FALSE	1261	5.77804	1.50942e-05	0.00127177	TRUE	349
641	lib2_mRNA_20463	E	daz-associated protein 1	P:cell differentiation; P:multicellular organismal process; F:RNA binding; F:nucleotide binding	Nucleotide-binding alpha-beta plait domain; RNA recognition motif domain;	271.199	295.06	119.963	242.306	226.723	1611.07	414.103	214.913	128.276	31.64	75.719	55.7164	10.6343	12415	2.28155	0.040576	0.347245	FALSE	11615	2.40328	0.032102	0.293647	FALSE	22110	1.1055	0.311909	1	FALSE	14182	2.11953	0.0554172	0.415132	FALSE	13399	2.0233	0.067913	0.522342	FALSE	1953	4.8518	8.72725e-05	0.00474775	TRUE	6350
645	lib10_mRNA_71545	D	enhancer of rudimentary homolog	P:cell cycle; P:positive regulation of Notch signaling pathway; P:pyrimidine nucleotide biosynthetic process	Enhancer of rudimentary family;	321.458	549.031	224.673	478.07	900.022	291.09	154.792	109.788	95.0988	63.4825	53.6827	10.6608	13.5955	2861	4.90394	0.000118102	0.00438582	TRUE	1611	5.67668	1.35071e-05	0.000887408	TRUE	3431	4.38886	0.000412997	0.012789	FALSE	1909	5.47937	2.35661e-05	0.00131158	TRUE	905	6.38966	1.9819e-06	0.000232673	TRUE	2342	4.76082	0.000170546	0.00773693	TRUE	3581
648	lib11-17_mRNA_114696	C	protein cornichon homolog 4 isoform x1	C:integral to membrane; C:endoplasmic reticulum; P:intracellular signal transduction	Cornichon family;	85.2683	160.73	518.622	774.928	913.747	393.225	46.8272	11.2262	30.1206	15.5076	14.2296	6.55815	25.1475	5963	3.68469	0.0025532	0.0443	FALSE	3299	4.59961	0.000259521	0.008358	TRUE	1063	6.29082	3.19872e-06	0.000319709	TRUE	864	6.87235	7.11092e-07	8.74429e-05	TRUE	555	7.10621	3.22155e-07	6.16601e-05	TRUE	1183	5.88895	1.20192e-05	0.00107945	TRUE	7682
652	lib3_2_mRNA_38377	B	glycerophosphodiester phosphodiesterase 1	P:glycerol metabolic process; F:glycerophosphodiester phosphodiesterase activity; P:lipid metabolic process	Glycerophosphoryl diester phosphodiesterase family; Glycerophosphodiester phosphodiesterase domain; PLC-like phosphodiesterase, TIM beta/alpha-barrel domain;	13.9655	1341.52	510.447	426.123	100.273	357.399	92.5104	138.815	93.5969	40.9224	14.3521	5.76299	21.722	21330	1.26546	0.297913	1	FALSE	352	7.84443	5.03625e-08	1.52012e-05	TRUE	1010	6.45236	2.56725e-06	0.000270059	TRUE	1325	6.19441	4.58418e-06	0.000367586	TRUE	4444	4.10354	0.00106648	0.0254972	FALSE	1081	5.93526	8.80436e-06	0.000859256	TRUE	3724
653	lib2_mRNA_14671	E	protein arginine n-methyltransferase 1 isoform x7	P:protein methylation; F:methyltransferase activity	S-adenosyl-L-methionine-dependent methyltransferase; Protein arginine N-methyltransferase family;	11.9659	0	2.56066	8.8577	56.0746	1578.34	1887.44	389.132	6.83591	0	0	5.89461	0	24740	1.01174	0.468053	1	FALSE	11339	-6.32735	0.0294118	0.271332	FALSE	26133	-1.18199	0.477588	1	FALSE	31317	0.58294	0.652734	1	FALSE	7208	3.2337	0.00779491	0.112075	FALSE	225	8.04567	3.68198e-08	1.73106e-05	TRUE	180
655	lib3_mRNA_45451	A	upf0668 protein c10orf76 homolog	NA	Domain of unknown function DUF1741;	1453	959.41	394.209	224.358	247.481	59.1011	19.3409	62.5754	32.8668	34.3235	24.8376	18.2474	31.702	1028	6.30904	2.15351e-06	0.00022257	TRUE	1550	5.71063	1.13186e-05	0.000775845	TRUE	3192	4.42817	0.000312627	0.0104058	FALSE	5803	3.61593	0.00222367	0.0396985	FALSE	5032	3.75612	0.0017783	0.0375471	FALSE	14704	1.69119	0.136987	0.935884	FALSE	40083
659	lib3_2_mRNA_47144	A	ras-related protein rab-32	F:GTP binding; F:sphingomyelin phosphodiesterase activity; P:metabolic process; P:small GTPase mediated signal transduction; C:membrane; P:GTP catabolic process; C:intracellular; F:GTPase activity; P:intracellular protein transport; P:nucleocytoplasmic transport	Small GTPase superfamily, Ras type family; Ran GTPase family; Small GTP-binding protein domain; P-loop containing nucleoside triphosphate hydrolase; Small GTPase superfamily, Rho type family; Small GTPase superfamily family; Small GTPase superfamily, Rab type family;	765.935	981.915	390.781	311.266	387.271	227.927	136.107	62.6304	30.2699	22.9243	70.4658	9.13781	1.99326e-23	1020	6.37695	2.10926e-06	0.000219707	TRUE	801	6.73603	9.16646e-07	0.000121585	TRUE	1809	5.40811	3.0313e-05	0.00178034	TRUE	2465	5.08151	6.46903e-05	0.00278827	TRUE	1840	5.39393	3.41751e-05	0.00197335	TRUE	2461	4.62867	0.000216682	0.00935456	TRUE	3595
660	lib1_mRNA_11572	C	zinc finger cchc domain-containing protein 10	F:zinc ion binding; F:nucleic acid binding	Zinc finger, CCHC-type;	53.9615	620.461	715.935	861.706	48.6251	251.861	71.8563	52.4264	27.8334	16.2353	11.2811	0.903985	21.5618	3036	5.7806	0.000145804	0.00510248	TRUE	224	9.309	7.75721e-09	3.67934e-06	TRUE	210	9.5266	7.82286e-09	3.95784e-06	TRUE	169	9.80922	1.89469e-09	1.19114e-06	TRUE	2689	5.63738	0.000152693	0.00600773	TRUE	455	8.00175	3.85905e-07	9.01119e-05	TRUE	1434
668	lib3_2_mRNA_9498	A	dna-directed rna polymerase ii subunit rpb7	P:transcription initiation from RNA polymerase II promoter; P:7-methylguanosine mRNA capping; F:DNA-directed RNA polymerase activity; P:piRNA metabolic process; P:transcription-coupled nucleotide-excision repair; P:apoptotic process; P:positive regulation of translational initiation; F:single-stranded DNA binding; F:single-stranded RNA binding; C:nucleolus; P:somatic stem cell maintenance; C:DNA-…	Ribosomal protein S1, RNA-binding domain; Nucleic acid-binding, OB-fold; RNA polymerase Rpb7, N-terminal;	678.095	417.888	382.999	443.468	714.719	92.8058	88.4005	70.1925	59.8686	23.8048	22.5094	32.001	143.987	3629	4.40191	0.000312593	0.00915177	TRUE	5438	3.70384	0.00173372	0.0338687	FALSE	5404	3.5784	0.00227987	0.0448236	FALSE	5195	3.79028	0.00139344	0.0284981	FALSE	3020	4.47799	0.000248977	0.00875921	TRUE	16479	1.53377	0.169114	1	FALSE	16157
670	lib2_mRNA_9713	A	rpa-interacting protein a-like isoform x2	F:metal ion binding; C:nucleus	RPA-interacting protein, C-terminal domain; RPA-interacting protein, central domain; RPA-interacting protein family; RPA-interacting protein, N-terminal domain;	1569.91	632.987	354.939	347.713	132.66	228.74	12.8102	19.5921	11.3115	12.63	14.0014	52.1787	65.4559	2567	4.90897	7.72567e-05	0.00319759	TRUE	5645	3.59876	0.00213467	0.0401772	FALSE	9158	2.76446	0.0147079	0.170633	FALSE	9865	2.73503	0.0154913	0.166841	FALSE	20590	1.34496	0.2193	1	FALSE	11323	2.13049	0.0552392	0.518321	FALSE	12169
675	lib6_7_mRNA_610	E	heterogeneous nuclear ribonucleoprotein u-like protein 1-like	P:response to virus; P:RNA processing	Concanavalin A-like lectin/glucanase domain;	249.265	270.951	192.6	310.053	63.4516	732.622	694.972	272.169	252.411	72.607	53.3932	16.0355	45.4167	4924	3.9517	0.00113081	0.0243948	FALSE	4399	4.07241	0.000799887	0.0193147	FALSE	5669	3.58077	0.00268753	0.0503597	FALSE	3936	4.26835	0.000445445	0.0120197	FALSE	14510	1.9794	0.0842101	0.616524	FALSE	1346	5.50679	2.00725e-05	0.00157946	TRUE	1254
676	lib6_7_mRNA_614	E	heterogeneous nuclear ribonucleoprotein u-like protein 1-like	F:protein binding	B30.2/SPRY domain; SPRY domain; Concanavalin A-like lectin/glucanase domain; P-loop containing nucleoside triphosphate hydrolase;	249.265	270.951	192.6	310.053	63.4516	732.622	694.972	272.169	252.411	72.607	53.3932	16.0355	45.4167	4925	3.9517	0.00113081	0.0243948	FALSE	4400	4.07241	0.000799887	0.0193147	FALSE	5670	3.58077	0.00268753	0.0503597	FALSE	3937	4.26835	0.000445445	0.0120197	FALSE	14511	1.9794	0.0842101	0.616524	FALSE	1347	5.50679	2.00725e-05	0.00157946	TRUE	1255
681	lib3_2_1_mRNA_49735	F	hypothetical protein BRAFLDRAFT_99652-like	P:metabolic process; F:catalytic activity; F:metal ion binding; F:zinc ion binding	HotDog domain;	5.81504	0	0.0228584	2.4802e-07	0	315.204	2091.52	579.133	326.045	71.0039	11.0371	1.35649e-74	6.277e-98	12713	6.2197	0.0512821	0.407579	FALSE	41330	0	1	1	FALSE	37560	0.424612	1	1	FALSE	40144	6.32604e-06	1	1	FALSE	40240	0	1	1	FALSE	216	11.9632	3.20469e-08	1.57632e-05	TRUE	19
682	lib3_mRNA_24118	E	gamma-glutamyltranspeptidase partial	F:gamma-glutamyltransferase activity; P:glutathione metabolic process	Nucleophile aminohydrolases, N-terminal; Gamma-glutamyltranspeptidase family;	6.67535	1.15433e-53	3.70308e-111	0.455269	3.87687	1273.73	1973.69	358.756	112.431	8.84179	7.74083	0.510781	2.80426e-118	15182	3.51737	0.0947712	0.638847	FALSE	34958	-2.97666	1	1	FALSE	35091	-3.11218	1	1	FALSE	38538	-0.148554	1	1	FALSE	20991	2.75539	0.265734	1	FALSE	33	11.0768	1.24271e-10	3.76083e-07	TRUE	42
688	lib11-17_mRNA_81360	A	histone -like	P:cellular process; C:nucleosome; F:DNA binding; C:chromosome, centromeric region; F:protein heterodimerization activity; P:cellular component organization; C:nucleus	Histone-fold; Histone core; Histone H3/CENP-A family;	797.872	501.251	288.493	643.574	337.523	349.298	63.7554	9.20173	24.8726	26.3596	10.6172	22.6439	14.0975	2309	5.13408	4.99357e-05	0.00229773	TRUE	3311	4.46383	0.0002793	0.00888912	TRUE	5240	3.66743	0.00197837	0.0401134	FALSE	2723	4.82544	0.000103214	0.00400325	TRUE	4474	3.89338	0.00118314	0.0277429	FALSE	3637	3.94257	0.00105968	0.0304183	FALSE	16086
689	lib1_mRNA_18212	D	small nuclear ribonucleoprotein sm d3	C:U4 snRNP; C:methylosome; C:viral nucleocapsid; C:cytosol; P:termination of RNA polymerase II transcription; F:histone pre-mRNA DCP binding; C:U7 snRNP; C:extracellular vesicular exosome; P:protein methylation; P:mRNA 3'-end processing; C:U1 snRNP; F:enzyme binding; C:pICln-Sm protein complex; P:spliceosomal snRNP assembly; P:histone mRNA metabolic process; P:ncRNA metabolic process; C:catalytic…	Like-Sm (LSM) domain; Ribonucleoprotein LSM domain, eukaryotic/archaea-type; Ribonucleoprotein LSM domain; Like-Sm (LSM) domain containing protein, LSm4/SmD1/SmD3 family;	316.772	61.2501	199.082	367.575	1496.44	281.044	277.152	95.0606	40.0605	25.6088	36.2091	29.6039	2.50789e-13	6602	3.41609	0.00352974	0.0568041	FALSE	24501	1.04706	0.343063	1	FALSE	9246	2.74673	0.0160936	0.184932	FALSE	5735	3.63164	0.0020039	0.037124	FALSE	1377	5.65605	1.12119e-05	0.00086397	TRUE	5576	3.2435	0.00527807	0.100569	FALSE	5163
696	lib8_9_mRNA_2956	B	hypothetical protein BRAFLDRAFT_68495-like	C:microtubule cytoskeleton; C:cytoskeletal part	TPX2 central domain;	631.6	1795.54	79.6965	25.7162	194.124	433.381	114.814	92.6038	100.31	44.257	4.98508	10.0744	22.8498	1378	5.95915	7.18722e-06	0.000551694	TRUE	457	7.46704	1.05582e-07	2.45464e-05	TRUE	8674	2.9755	0.0126841	0.155364	FALSE	22117	1.34708	0.239147	1	FALSE	3699	4.25815	0.000558108	0.016015	FALSE	1474	5.41587	3.0512e-05	0.00219923	TRUE	4867
697	lib3_2_1_mRNA_23091	B	testis-expressed sequence 9 protein	NA	Others	190.352	1637.02	194.086	166.206	201.547	716.499	134.641	39.6219	38.6331	33.401	14.2296	17.5207	29.5269	6631	3.43563	0.00373587	0.0598539	FALSE	843	6.53982	1.09814e-06	0.00013738	TRUE	5885	3.46457	0.00321186	0.057986	FALSE	7563	3.24168	0.00570113	0.0800902	FALSE	5607	3.5184	0.00291613	0.0544958	FALSE	1458	5.3475	2.90104e-05	0.00211402	TRUE	6381
699	lib2_mRNA_23588	A	heterogeneous nuclear ribonucleoprotein c-like isoform x1	F:nucleic acid binding; F:nucleotide binding; F:metal ion binding	Nucleotide-binding alpha-beta plait domain; Zinc finger, C2H2; RNA recognition motif domain;	1395.25	679.862	356.272	263.955	51.4919	60.4277	72.856	101.418	58.3815	47.4819	65.3764	25.8978	97.5635	1457	5.74723	8.69299e-06	0.000633902	TRUE	2837	4.71036	0.000139786	0.00523499	TRUE	4795	3.77863	0.00147015	0.0325752	FALSE	6980	3.34655	0.0040754	0.0620337	FALSE	24540	0.98946	0.374495	1	FALSE	19706	1.21987	0.284103	1	FALSE	16202
700	lib3_mRNA_42409	D	hypothetical protein BRAFLDRAFT_124738-like	F:zinc ion binding; F:metal ion binding	Others	2.64505	82.1672	203.169	372.192	1701.26	523.142	193.361	34.369	24.7452	27.5306	7.24229	12.8677	13.7474	16356	-2.24873	0.105561	0.685455	FALSE	10290	2.6678	0.0228589	0.226887	FALSE	4475	3.97385	0.00107834	0.025602	FALSE	2748	4.84811	0.00010461	0.00404456	TRUE	560	7.03845	3.38839e-07	6.42862e-05	TRUE	1502	5.33676	3.27229e-05	0.00231413	TRUE	3489
710	lib3_mRNA_42065	C	hyaluronan mediated motility receptor	F:hyaluronic acid binding	Intracellular hyaluronic acid binding protein family;	33.5171	349.144	607.534	718.705	198.671	565.987	82.149	26.8904	38.7049	40.1688	10.0952	22.7292	36.4587	29320	0.558738	0.637461	1	FALSE	4665	3.9368	0.00104139	0.0236027	FALSE	2587	4.73627	0.000131163	0.00538674	TRUE	2472	4.97931	6.79523e-05	0.00289976	TRUE	7181	3.12359	0.00731421	0.108217	FALSE	2371	4.63335	0.000181224	0.00812078	TRUE	13480
711	lib6_7_mRNA_1333	C	c-myc-binding protein	C:mitochondrion; P:regulation of transcription, DNA-dependent; P:spermatogenesis; C:centrosome; F:sequence-specific DNA binding; F:protein binding; F:sequence-specific DNA binding transcription factor activity; F:transcription coactivator activity; C:nucleus	Associate of Myc 1 family;	301.083	280.318	550.184	784.362	77.8001	478.66	123.544	31.2378	12.5512	16.2746	16.4794	18.9837	51.5608	4778	3.98171	0.000958155	0.021306	FALSE	4937	3.87898	0.00126962	0.0273228	FALSE	2430	4.85219	9.96939e-05	0.00435888	TRUE	1950	5.3645	2.5876e-05	0.00140986	TRUE	14295	2.03075	0.0746428	0.554638	FALSE	2344	4.65042	0.000172927	0.00783823	TRUE	7666
714	lib1_mRNA_39332	A	hypothetical protein	NA	NA	709.116	6.05702e-24	0.00441357	690.072	725.117	771.437	60.6287	2.38866e-06	0.610032	1.50036e-13	6.00452e-19	13.3689	113.749	1617	5.72072	1.22069e-05	0.00080206	TRUE	6155	-7.49869	0.00294724	0.0503672	FALSE	5226	-7.55978	0.00194661	0.0395524	FALSE	1675	5.68382	1.26045e-05	0.000799509	TRUE	1378	5.7534	1.12302e-05	0.00086397	TRUE	1079	5.84224	8.73439e-06	0.000859256	TRUE	10826
717	lib11-17_mRNA_81879	C	bromodomain adjacent to zinc finger domain protein 2b isoform x1	F:DNA binding; F:protein binding; C:nucleus; F:zinc ion binding	WHIM3 domain; Zinc finger, PHD-type; DDT domain superfamily; Zinc finger, PHD-finger; Zinc finger, RING-type; DDT domain, subgroup; Methyl-CpG DNA binding; Zinc finger, RING/FYVE/PHD-type; Bromodomain, conserved site; DNA-binding domain; Zinc finger, FYVE/PHD-type; Zinc finger, PHD-type, conserved site; Bromodomain; DDT domain; WHIM2 domain;	14.9304	187.894	517.062	546.674	281.994	336.857	240.446	165.395	124.693	93.9283	84.0008	16.8665	62.8298	30782	-0.175029	0.914117	1	FALSE	6296	3.47192	0.00329899	0.055671	FALSE	2335	4.93259	8.23722e-05	0.00374806	TRUE	2467	5.01377	6.51513e-05	0.00280586	TRUE	4087	4.05747	0.000784863	0.0204034	FALSE	2931	4.31351	0.000432645	0.015683	FALSE	3569
718	lib3_mRNA_60812	F	mitochondria-eating protein	P:response to DNA damage stimulus; P:mitochondrial protein catabolic process; P:mitochondrion degradation by induced vacuole formation; C:mitochondrial outer membrane	Mitochondria-eating protein family;	9.31979	7.03081	13.2557	10.27	16.435	218.931	1172.96	603.158	110.837	376.344	272.617	34.0857	39.3332	16567	-1.86195	0.121098	0.776615	FALSE	13930	-2.26537	0.067637	0.503373	FALSE	21457	-1.35812	0.248774	1	FALSE	18017	-1.72519	0.140729	0.777716	FALSE	24475	-1.04902	0.363971	1	FALSE	8161	2.68042	0.0187002	0.243454	FALSE	1483
720	lib3_2_mRNA_56240	A	a-kinase anchor protein mitochondrial	F:RNA binding	K Homology domain, type 1; Staphylococcal nuclease (SNase-like), OB-fold; K Homology domain; Tudor domain;	2110.71	373.466	91.398	72.9759	23.5651	86.8303	77.4034	142.935	123.172	47.683	111.081	85.5912	93.9519	3079	4.62284	0.000156559	0.00540234	TRUE	13642	2.12448	0.054827	0.427001	FALSE	32325	0.0946292	0.934364	1	FALSE	32844	-0.229877	0.834115	1	FALSE	15962	-1.85752	0.102068	0.679384	FALSE	40046	0.0207163	1	1	FALSE	31652
726	lib11-17_mRNA_64347	H	hypothetical protein	NA	Others	0	0	0	0	0	8.23844	51.5034	303.269	920.854	533.828	531.638	0	6.04245	40748	0	1	1	FALSE	41331	0	1	1	FALSE	41641	0	1	1	FALSE	41802	0	1	1	FALSE	40241	0	1	1	FALSE	7821	6.7188	0.0180599	0.235897	FALSE	1326
727	lib2_mRNA_22854	A	aurora kinase partial	P:neuron projection extension; P:mitotic spindle organization; F:ubiquitin protein ligase binding; P:regulation of signal transduction; P:negative regulation of protein binding; C:axon hillock; C:pronucleus; P:histone-serine phosphorylation; C:germinal vesicle; P:centrosome localization; C:mitotic spindle; P:mitotic centrosome separation; C:spindle microtubule; C:spindle pole centrosome; P:positi…	Aurora kinase family; Protein kinase-like domain; Protein kinase, ATP binding site; Serine/threonine/dual specificity protein kinase, catalytic domain; Protein kinase domain; Serine/threonine-protein kinase, active site;	833.876	400.07	474.753	390.502	129.877	165.59	125.531	67.7581	127.167	71.781	23.3002	15.3993	109.016	1542	5.75165	1.05975e-05	0.000730183	TRUE	2970	4.69264	0.000167188	0.00598082	TRUE	2372	4.9402	8.98188e-05	0.00402314	TRUE	3070	4.65932	0.00017123	0.00592589	TRUE	7570	3.07009	0.00902673	0.126691	FALSE	5285	3.41999	0.004095	0.082323	FALSE	6293
730	lib11-17_mRNA_32303	G	hypothetical protein BRAFLDRAFT_86760-like	NA	NA	15.3221	0	2.47218	0.433216	0	37.1139	339.605	1528.75	406.121	168.326	40.0044	6.77041	16.4652	23937	1.16897	0.357739	1	FALSE	10425	-6.52487	0.0228758	0.226887	FALSE	25212	-1.42916	0.362222	1	FALSE	12252	-3.80105	0.034533	0.299046	FALSE	9717	-6.5238	0.0228758	0.242392	FALSE	10478	2.44098	0.0466683	0.473213	FALSE	1171
732	lib10_mRNA_62226	A	cub and low density lipoprotein-receptor domain containing protein	F:protein binding	Low-density lipoprotein (LDL) receptor class A repeat; CUB domain;	1632.63	271.919	511.994	317.09	68.7975	48.7558	4.95005	3.30182	24.2275	125.254	61.7898	4.52148	35.9458	216	8.47124	9.61621e-09	4.73002e-06	TRUE	1575	5.88711	1.22991e-05	0.000828589	TRUE	794	6.80222	9.38023e-07	0.000125272	TRUE	1423	6.11428	6.20291e-06	0.00046313	TRUE	5201	3.9055	0.00200306	0.0409185	FALSE	5769	3.40806	0.00576836	0.106234	FALSE	39928
733	lib3_2_mRNA_59740	E	hypothetical protein BRAFLDRAFT_202086-like	F:metal ion binding; F:nucleic acid binding	Zinc finger, C2H2-like; Zinc finger, C2H2; Zinc finger C2H2-type/integrase DNA-binding domain;	36.8408	187.914	197.996	229.313	571.584	1120.76	218.919	184.334	206.273	96.5055	19.5402	18.831	11.8211	24352	0.965244	0.401099	1	FALSE	6846	3.31378	0.00459684	0.0705735	FALSE	6347	3.38967	0.00400582	0.0670451	FALSE	5995	3.60217	0.00241909	0.042837	FALSE	2307	4.91829	8.24506e-05	0.00379551	TRUE	989	5.88929	6.68984e-06	0.000717948	TRUE	4318
734	lib3_mRNA_13943	E	hypothetical protein BRAFLDRAFT_202086-like	F:metal ion binding; F:nucleic acid binding	Zinc finger, C2H2-like; Zinc finger, C2H2; Zinc finger C2H2-type/integrase DNA-binding domain;	36.8408	187.914	197.996	229.313	571.584	1120.76	218.919	184.334	206.273	96.5055	19.5402	18.831	11.8211	24353	0.965244	0.401099	1	FALSE	6847	3.31378	0.00459684	0.0705735	FALSE	6348	3.38967	0.00400582	0.0670451	FALSE	5996	3.60217	0.00241909	0.042837	FALSE	2308	4.91829	8.24506e-05	0.00379551	TRUE	990	5.88929	6.68984e-06	0.000717948	TRUE	4319
736	lib11-17_mRNA_94402	A	apoptosis inhibitor partial	C:spliceosomal complex; P:negative regulation of fibroblast apoptotic process; C:membrane; F:fibroblast growth factor binding; C:nucleus	Apoptosis inhibitory 5 family;	526.361	401.317	367.829	382.969	572.887	579.811	93.8603	40.2967	38.1431	29.6866	26.2659	5.82888	13.4315	1004	6.47746	1.96706e-06	0.000208159	TRUE	1294	6.08736	5.78713e-06	0.000471198	TRUE	1386	5.9635	9.16791e-06	0.00070278	TRUE	1457	6.02414	6.93422e-06	0.000505651	TRUE	839	6.60078	1.45047e-06	0.000183678	TRUE	632	6.617	1.33532e-06	0.000224481	TRUE	3708
737	lib3_mRNA_18264	B	targeting protein for xklp2- partial	P:mitosis; C:spindle; C:microtubule	TPX2, C-terminal domain; TPX2 family; TPX2 central domain;	366.233	903.101	308.391	259.204	293.527	620.251	132.982	58.8403	84.2782	56.1358	10.8235	2.4495	37.7611	704	7.1786	6.0514e-07	9.08821e-05	TRUE	294	8.48325	2.41234e-08	8.68229e-06	TRUE	812	6.93762	1.00464e-06	0.000131452	TRUE	1039	6.69284	1.80083e-06	0.000183702	TRUE	913	6.86206	2.04116e-06	0.00023753	TRUE	274	7.93863	7.48941e-08	2.90409e-05	TRUE	1506
738	lib3_mRNA_30840	F	tropomyosin alpha-3 chain isoform x8	C:cytoskeleton	Tropomyosin family;	202.701	134.736	35.762	30.2501	266.031	280.88	1386.39	468.757	118.987	109.367	114.274	10.2706	13.4804	4081	4.29225	0.000530296	0.0138059	FALSE	5837	3.70393	0.00244044	0.0444214	FALSE	16851	1.79325	0.125586	0.791774	FALSE	19865	1.55319	0.183285	0.980181	FALSE	2771	4.68499	0.000174993	0.00670749	TRUE	2304	4.76272	0.000157703	0.00727227	TRUE	408
748	lib11-17_mRNA_105221	A	hypothetical protein BRAFLDRAFT_80991-like	NA	NA	659.735	548.123	271.213	288.048	96.3926	507.92	377.666	120.255	83.8519	72.7889	25.5582	6.09067	27.6759	846	6.7407	1.16375e-06	0.000146054	TRUE	1041	6.47445	2.38281e-06	0.000243193	TRUE	1793	5.4613	2.96769e-05	0.00175854	TRUE	1970	5.55051	2.64356e-05	0.00142573	TRUE	4901	3.96785	0.00164301	0.0356107	FALSE	828	6.3635	3.21267e-06	0.000412239	TRUE	967
751	lib1_mRNA_7862	D	rna-binding protein 8a	F:RNA binding; P:regulation of translation; C:nuclear speck; P:regulation of alternative mRNA splicing, via spliceosome; F:nucleotide binding; C:cytoplasm; P:nuclear-transcribed mRNA catabolic process, nonsense-mediated decay; P:mRNA transport	Nucleotide-binding alpha-beta plait domain; RNA-binding motif protein 8 family; RNA recognition motif domain;	79.507	101.476	216.487	345.353	1067.61	477.232	292.338	107.421	86.9212	53.4467	46.4039	24.188	30.6188	16609	1.71352	0.126902	0.811779	FALSE	13872	2.06541	0.0660602	0.503373	FALSE	7325	3.15838	0.00661445	0.0959398	FALSE	5056	3.83258	0.00124839	0.0262334	FALSE	1586	5.45962	1.93476e-05	0.00129245	TRUE	2884	4.29786	0.000414989	0.0152881	FALSE	4164
753	lib8_9_mRNA_15921	A	synaptic vesicle membrane protein vat-1 homolog	F:sulfur oxygenase reductase activity; F:N-ethylmaleimide reductase activity; F:malolactic enzyme activity; F:reduced coenzyme F420 dehydrogenase activity; F:NADPH:sulfur oxidoreductase activity; F:cofactor binding; F:zinc ion binding; F:epoxyqueuosine reductase activity; P:oxidation-reduction process	Quinone oxidoreductase/zeta-crystallin, conserved site; GroES (chaperonin 10)-like; Polyketide synthase, enoylreductase domain; Alcohol dehydrogenase GroES-like; NAD(P)-binding domain; Alcohol dehydrogenase superfamily, zinc-type family;	739.512	603.029	409.262	280.191	211.047	183.885	308.332	87.2276	51.3687	44.8626	20.8539	5.21696	68.5808	671	7.12567	5.18542e-07	8.19733e-05	TRUE	778	6.83264	8.23857e-07	0.000112088	TRUE	1167	6.27555	4.48367e-06	0.000408203	TRUE	1797	5.73179	1.79059e-05	0.00105867	TRUE	1998	5.31829	4.82035e-05	0.00256328	TRUE	2072	5.1184	0.00011215	0.0057481	TRUE	1072
755	lib4_5_mRNA_10452	A	cleavage and polyadenylation specificity factor subunit 5	C:paraspeckles; P:mRNA cleavage; F:mRNA binding; P:termination of RNA polymerase II transcription; F:zinc ion binding; P:mRNA polyadenylation; P:mRNA splicing, via spliceosome; F:ligase activity; C:centrosome; F:AU-rich element binding; C:mRNA cleavage factor complex; P:protein tetramerization; F:protein homodimerization activity; F:hydrolase activity; F:histone deacetylase binding	Cleavage/polyadenylation specificity factor subunit 5 family;	496.667	525.806	328.835	458.507	322.607	383.265	129.599	94.5691	63.2669	18.8253	10.6974	12.9637	36.3321	2202	5.25119	4.0161e-05	0.00193776	TRUE	1997	5.33394	3.27756e-05	0.00173723	TRUE	2803	4.65769	0.000186487	0.00706867	TRUE	2345	5.13829	5.35814e-05	0.00242764	TRUE	2925	4.6293	0.000207802	0.00754806	TRUE	2045	4.87733	0.000106594	0.00553798	TRUE	5149
758	lib2_mRNA_15711	C	hypothetical protein	NA	Others	44.6895	106.034	386.006	370.448	144.926	495.002	349.857	157.02	175.494	202.731	131.377	20.1704	50.489	21449	1.1446	0.31164	1	FALSE	11774	2.38991	0.0370186	0.329308	FALSE	3514	4.25379	0.000451367	0.0136471	FALSE	4133	4.19514	0.000553323	0.0142241	FALSE	8482	2.84043	0.0143942	0.173039	FALSE	2415	4.61171	0.000193041	0.00849268	TRUE	2908
759	lib11-17_mRNA_34840	A	ankyrin repeat domain-containing protein 32	F:protein binding	Ankyrin repeat-containing domain; Ankyrin repeat;	815.764	375.712	334.16	385.235	129.178	663.919	108.458	35.8354	57.3705	39.0055	16.5565	16.8047	39.9205	1722	5.59458	1.54478e-05	0.000953116	TRUE	3307	4.47661	0.000274817	0.00882912	TRUE	3438	4.30817	0.000419237	0.0129559	FALSE	3397	4.51417	0.000242277	0.00757756	TRUE	8041	2.93689	0.0115221	0.14882	FALSE	1519	5.29748	3.38734e-05	0.00236926	TRUE	7665
760	lib11-17_mRNA_84884	B	brisc complex subunit abro1	C:nucleus	FAM175 family family; FAM175 family, BRCA1-A complex, Abraxas subunit family;	179.397	995.981	398.825	472.609	276.399	145.889	39.5196	43.8003	42.8843	50.2938	40.8411	22.0838	18.786	8572	3.01757	0.00957723	0.118705	FALSE	1759	5.49032	1.88459e-05	0.00113832	TRUE	3789	4.17058	0.000572685	0.0160584	FALSE	3589	4.41607	0.000303978	0.00899872	TRUE	5234	3.64123	0.00219335	0.0441556	FALSE	8137	2.71944	0.0181936	0.237539	FALSE	23517
761	lib4_5_mRNA_10319	H	type alpha partial	C:collagen; P:embryo development; P:ossification; C:proteinaceous extracellular matrix; P:cartilage development; P:regulation of cellular process; P:skeletal system morphogenesis; F:extracellular matrix structural constituent	Fibrillar collagen, C-terminal;	0	0	0	0	0	10.6006	14.0208	101.035	766.498	1011.62	174.938	8.09362	77.2101	9782	-6.69124	0.0180599	0.189904	FALSE	9217	-6.77985	0.0144479	0.16077	FALSE	7931	-6.93273	0.00956938	0.125504	FALSE	7499	-7.17085	0.0055336	0.0778396	FALSE	8548	-6.77877	0.0144479	0.173039	FALSE	30612	0.385995	0.795328	1	FALSE	28408
762	lib2_mRNA_28512	F	four and a half lim domains protein 2 isoform x9	P:defense response to fungus; F:sequence-specific DNA binding transcription factor activity; C:nucleus; F:zinc ion binding	Zinc finger, LIM-type;	30.0949	0.949261	2.09598	0.943977	0	73.8311	973.689	631.965	277.449	412.247	211.157	15.6516	10.5361	24405	0.939723	0.412836	1	FALSE	9699	-3.94143	0.0170347	0.186507	FALSE	12355	-2.8615	0.0403228	0.346613	FALSE	8034	-3.97267	0.00748402	0.0989235	FALSE	4990	-7.72387	0.00171065	0.0361839	FALSE	11273	2.2322	0.0518315	0.488502	FALSE	844
766	lib3_2_mRNA_30319	F	hypothetical protein	NA	Others	0	0	0	0	0	157.266	1485.72	865.016	368.848	26.443	5.23232	0	0	40749	0	1	1	FALSE	41332	0	1	1	FALSE	41642	0	1	1	FALSE	41803	0	1	1	FALSE	40242	0	1	1	FALSE	497	10.9604	5.0219e-07	0.00010714	TRUE	36
774	lib11-17_mRNA_97735	F	hypothetical protein	NA	ShKT domain;	11.2345	0	0	4.40619	4.59034e-71	168.752	1048.19	1282.17	241.178	1.15176	1.03434e-49	0	0	7906	7.16041	0.00790514	0.103003	FALSE	41333	0	1	1	FALSE	41643	0	1	1	FALSE	11939	6.30195	0.0294118	0.258754	FALSE	40243	0	1	1	FALSE	454	11.0621	3.76256e-07	8.80522e-05	TRUE	56
776	lib3_2_mRNA_8283	G	hypothetical protein BRAFLDRAFT_255974-like	C:cytoplasm; P:glycolipid transport; F:glycolipid binding; F:calcium ion binding; F:glycolipid transporter activity	Fucolectin tachylectin-4 pentraxin-1; Galactose-binding domain-like;	7.93726	0	0	0	0	85.1301	602.637	1714.87	165.544	2.02878e-24	1.18381e-39	0	0	10324	6.66337	0.0228758	0.22721	FALSE	41334	0	1	1	FALSE	41644	0	1	1	FALSE	41804	0	1	1	FALSE	40244	0	1	1	FALSE	937	10.0756	5.45139e-06	0.00061485	TRUE	101
777	lib11-17_mRNA_83043	G	translation elongation factor tu	C:cytoplasm; F:translation elongation factor activity; F:GTP binding; P:translational elongation; F:GTPase activity	Small GTP-binding protein domain; Translation protein, beta-barrel domain; P-loop containing nucleoside triphosphate hydrolase; Transcription factor, GTP-binding domain; Translation elongation factor EFTu/EF1A, C-terminal; Translation elongation factor EFTu/EF1A, bacterial/organelle family; Translation elongation factor EF1A/initiation factor IF2gamma, C-terminal; Translation elongation factor EF…	2.68288	0	0	0	0	2.0195	514.761	1356.75	609.948	11.7027	0.611006	0	1.36446	19650	5.12612	0.212121	1	FALSE	41335	0	1	1	FALSE	41645	0	1	1	FALSE	41805	0	1	1	FALSE	40245	0	1	1	FALSE	20972	4.732	0.333333	1	FALSE	128
778	lib2_mRNA_11965	A	ras-related gtp-binding protein c-like	P:regulation of autophagy; C:Gtr1-Gtr2 GTPase complex; C:lysosome; P:cellular response to starvation; C:EGO complex; P:positive regulation of TOR signaling cascade; F:GTPase activity; P:cellular response to amino acid stimulus; F:GTP binding; C:nucleus	Gtr1/RagA G protein family; P-loop containing nucleoside triphosphate hydrolase;	1064.4	236.044	192.142	167.697	201.313	327.672	287.266	96.3333	101.631	83.2924	69.8629	34.458	166.566	2503	4.94585	7.16191e-05	0.00302543	TRUE	9573	2.77349	0.0149958	0.166431	FALSE	10656	2.47697	0.0281511	0.27745	FALSE	13026	2.28107	0.0414178	0.337423	FALSE	10128	2.54395	0.0246419	0.258501	FALSE	5547	3.24639	0.00501698	0.096094	FALSE	5909
779	lib3_2_1_mRNA_42864	I	hypothetical protein	NA	NA	46.2938	0	0.861142	5.93432	1.66183	17.623	16.1701	1.64929	101.393	1551.96	289.262	0.306533	0.980166	2364	6.90996	5.45607e-05	0.00245007	TRUE	36294	-2.35723	1	1	FALSE	36991	1.31358	1	1	FALSE	13270	4.04435	0.0502236	0.386611	FALSE	24114	2.18839	0.333333	1	FALSE	4237	5.52104	0.00171065	0.042876	FALSE	3966
782	lib2_mRNA_11981	A	brca1-a complex subunit bre	P:chromatin modification; F:polyubiquitin binding; P:positive regulation of DNA repair; F:peroxisome targeting sequence binding; P:response to ionizing radiation; P:G2 DNA damage checkpoint; P:apoptotic process; P:double-strand break repair; C:BRISC complex; F:tumor necrosis factor receptor binding; C:BRCA1-A complex; P:signal transduction; C:cytoplasm; C:nuclear ubiquitin ligase complex	Brain/reproductive organ-expressed protein family;	1078.11	748.616	194.619	157.58	262.479	408.927	64.6916	63.9938	50.2465	35.0558	20.8478	12.8466	59.4632	1010	6.38222	2.00215e-06	0.000210614	TRUE	1429	5.85659	8.39766e-06	0.000624365	TRUE	4640	3.91421	0.00125797	0.0288047	FALSE	5984	3.6108	0.00237587	0.0421836	FALSE	3507	4.34483	0.000444539	0.0134652	FALSE	1922	4.98382	8.37538e-05	0.00462798	TRUE	9802
790	lib3_2_mRNA_68516	E	hypothetical protein BRAFLDRAFT_128145-like	F:metal ion binding	Zinc finger, MYND-type;	35.9502	0	458.255	801.754	14.5875	1188.4	54.6555	2.94234e-14	0	2.03433	1.02996	0	16.8744	2981	8.83152	0.00014355	0.00503354	TRUE	41336	0	1	1	FALSE	154	12.7443	3.10724e-09	2.13984e-06	TRUE	64	13.7911	1.69436e-10	2.72377e-07	TRUE	5413	7.62279	0.00255428	0.0488976	FALSE	38	13.8776	1.63826e-10	4.43015e-07	TRUE	1266
798	lib11-17_mRNA_32717	G	protein-glutamine gamma-glutamyltransferase k	F:metal ion binding; P:peptide cross-linking; F:protein-glutamine gamma-glutamyltransferase activity	Immunoglobulin E-set; Transglutaminase-like; Transglutaminase, N-terminal; Immunoglobulin-like fold; Protein-glutamine gamma-glutamyltransferase, eukaryota family; Transglutaminase, C-terminal;	5.10258	3.06778e-34	0	0	0	3.99254e-44	7.36049	920.151	1242.19	88.7104	8.22023	0	0	13777	6.03384	0.0699301	0.503646	FALSE	41337	0	1	1	FALSE	41646	0	1	1	FALSE	41806	0	1	1	FALSE	40246	0	1	1	FALSE	42459	5.12548e-15	1	1	FALSE	7802
799	lib11-17_mRNA_104681	C	mad2l1-binding protein	P:regulation of exit from mitosis; C:nucleus	Mad1/Cdc20-bound-Mad2 binding protein family;	32.1294	353.107	379.571	549.865	729.104	347.921	91.1087	26.8038	30.734	20.3916	11.6252	10.1162	31.1337	18466	1.65954	0.161794	0.9309	FALSE	2299	5.11511	5.98283e-05	0.0027649	TRUE	2013	5.22039	4.90367e-05	0.00256463	TRUE	1600	5.75644	1.01603e-05	0.000674683	TRUE	1034	6.16096	3.67166e-06	0.000377272	TRUE	1835	5.09313	7.0275e-05	0.0040689	TRUE	5954
805	lib3_2_1_mRNA_51097	H	hyaluronan-binding protein 2	P:negative regulation of endopeptidase activity; F:metal ion binding; F:serine-type endopeptidase inhibitor activity; F:peptidase activity, acting on L-amino acid peptides	Kringle, conserved site; Kringle-like fold; Antistasin-like domain; Hirudin/antistatin; Kringle;	0	0	0	0	0	11.2672	64.5204	569.49	681.312	576.989	267.33	0	10.0534	40750	0	1	1	FALSE	41338	0	1	1	FALSE	41647	0	1	1	FALSE	41807	0	1	1	FALSE	40247	0	1	1	FALSE	6158	7.16679	0.00790514	0.1321	FALSE	1076
811	lib3_mRNA_11072	F	hypothetical protein BRAFLDRAFT_80161-like	F:calcium ion binding	EF-hand domain; EF-Hand 1, calcium-binding site; EF-hand domain pair;	0	0	0	0	0	584.387	2036.81	392.238	116.241	23.3948	7.20975	0	0	40751	0	1	1	FALSE	41339	0	1	1	FALSE	41648	0	1	1	FALSE	41808	0	1	1	FALSE	40248	0	1	1	FALSE	103	12.8536	2.76982e-09	2.85711e-06	TRUE	20
813	lib11-17_mRNA_94288	C	cell cycle checkpoint protein rad1	P:nucleic acid phosphodiester bond hydrolysis; P:substantia nigra development; P:DNA repair; F:nucleic acid binding; F:endonuclease activity; P:cellular response to ionizing radiation; C:extracellular vesicular exosome; F:3'-5' exonuclease activity; P:meiotic recombination checkpoint; P:DNA damage checkpoint; C:chromosome; C:nucleoplasm	Cell cycle checkpoint protein, Rad1 family; Rad1/Rec1/Rad17 family;	41.1588	105.341	500.85	880.077	254.463	46.8916	41.8465	38.9401	51.576	38.8616	19.9297	29.2591	102.607	29465	0.491192	0.669706	1	FALSE	16488	1.84547	0.100111	0.645101	FALSE	3885	4.09432	0.000647661	0.0177121	FALSE	2611	4.90798	8.18475e-05	0.00333051	TRUE	7142	3.11726	0.00682844	0.101581	FALSE	28422	0.678983	0.556585	1	FALSE	29118
814	lib11-17_mRNA_49394	B	nodal modulator 1-like	C:membrane; F:carbohydrate binding	Carboxypeptidase, regulatory domain; Carbohydrate-binding-like fold; Immunoglobulin-like fold;	129.446	590.449	466.138	444.547	136.976	471.874	43.8057	97.9828	120.545	31.6508	18.7627	2.88058	38.7597	2471	5.45166	6.66262e-05	0.00286386	TRUE	472	7.64273	1.29646e-07	2.91831e-05	TRUE	615	7.30539	3.53747e-07	6.10295e-05	TRUE	725	7.24196	3.5832e-07	5.22911e-05	TRUE	1898	5.53542	3.85856e-05	0.00215994	TRUE	476	7.31712	4.37796e-07	9.77187e-05	TRUE	4338
815	lib3_2_mRNA_2720	A	beta-centractin	C:cytoplasm; C:dynactin complex; C:centrosome; F:ATP binding; C:membrane; C:extracellular vesicular exosome	Actin-related protein 1 family family; Actin family family; Actin, conserved site; Actin/actin-like conserved site;	1098.86	412.011	162.615	144.944	108.011	264.599	103.234	115.844	154.543	132.216	97.1954	51.5489	52.8357	3552	4.41182	0.000280815	0.00839962	TRUE	8210	2.99685	0.00882951	0.114263	FALSE	16928	1.65617	0.132089	0.809738	FALSE	19755	1.49046	0.172487	0.927664	FALSE	21577	1.06608	0.329303	1	FALSE	9592	2.35802	0.0349923	0.387593	FALSE	22325
823	lib8_9_mRNA_33107	A	ribose-phosphate pyrophosphokinase 1	P:nucleotide biosynthetic process; F:kinase activity; P:phosphorylation; P:ribonucleoside monophosphate biosynthetic process; F:ribose phosphate diphosphokinase activity; F:magnesium ion binding	Ribose-phosphate diphosphokinase family; Ribose-phosphate pyrophosphokinase, N-terminal domain; Phosphoribosyltransferase-like;	1425.24	844.203	159.664	161.732	102.883	140.953	14.8157	30.8444	44.8933	55.8509	22.4665	23.3761	33.6668	1327	5.92523	5.93362e-06	0.000475074	TRUE	2128	5.17003	4.31581e-05	0.00215478	TRUE	9199	2.76842	0.0153278	0.177032	FALSE	9816	2.78752	0.0152038	0.164523	FALSE	13189	2.13435	0.058748	0.473254	FALSE	8751	2.58805	0.024168	0.293424	FALSE	28428
838	lib3_mRNA_62100	E	homeobox protein dlx-1	P:negative regulation of Notch signaling pathway; P:negative regulation of transcription from RNA polymerase II promoter; F:RNA polymerase II regulatory region sequence-specific DNA binding; P:hippocampus development; P:regulation of transcription from RNA polymerase II promoter involved in forebrain neuron fate commitment; P:embryonic skeletal system development; P:negative regulation of oligode…	Homeodomain, metazoa; Helix-turn-helix motif; Homeobox, conserved site; Homeodomain-like; Homeobox domain;	1.99432	0	1.28033	0	3.2507	898.556	381.961	404.79	423.826	322.189	124.077	14.7365	32.5257	13389	-2.83705	0.0516814	0.409619	FALSE	5692	-7.63846	0.00222469	0.0408936	FALSE	8757	-3.45797	0.013646	0.165544	FALSE	4594	-8.03087	0.000851053	0.0194162	FALSE	16467	-2.1552	0.137632	0.831057	FALSE	992	5.92256	6.73051e-06	0.000720857	TRUE	2085
841	lib3_2_mRNA_19333	E	prefoldin subunit 2	C:nucleolus; P:protein folding; C:Golgi apparatus; F:unfolded protein binding; C:prefoldin complex; C:extracellular vesicular exosome; C:mitochondrion	Prefoldin subunit 2 family; Prefoldin beta-like family; Prefoldin family;	89.8756	484.55	90.5366	126.089	238.263	1445.88	237.584	72.8882	84.7209	50.8581	56.648	28.9275	3.74987	18226	1.63282	0.143554	0.83683	FALSE	4274	4.06265	0.000723109	0.0179755	FALSE	17071	1.6438	0.141035	0.809738	FALSE	14257	2.12176	0.0580998	0.432971	FALSE	7540	3.03879	0.0085234	0.120103	FALSE	1182	5.63951	1.17823e-05	0.00105907	TRUE	5948
845	lib3_mRNA_23313	E	protein naked cuticle homolog 1-like	P:regulation of biological process; P:single-organism developmental process; F:calcium ion binding	EF-hand domain; EF-hand domain pair;	94.467	303.473	47.2837	40.7436	14.9091	900.823	195.259	207.202	286.013	268.258	161.848	35.5649	93.3562	18856	1.40736	0.203783	1	FALSE	7823	3.09038	0.00742125	0.10079	FALSE	30987	0.410219	0.71426	1	FALSE	33094	0.195829	0.86064	1	FALSE	21296	-1.2501	0.295168	1	FALSE	2273	4.65964	0.000152974	0.00711153	TRUE	8851
849	lib3_2_mRNA_17396	E	structural maintenance of chromosomes protein partial	C:cytosol; P:mitotic chromosome condensation; F:ATP binding; F:protein heterodimerization activity; C:chromosome	RecF/RecN/SMC, N-terminal; Structural maintenance of chromosomes protein family; P-loop containing nucleoside triphosphate hydrolase; SMCs flexible hinge;	1.87107	91.6381	295.985	354.498	201.022	1419.7	75.6663	36.4477	70.8432	72.1838	12.1406	37.5071	52.8512	6177	-4.26854	0.0028409	0.0488563	FALSE	21175	1.2871	0.243579	1	FALSE	7816	2.97804	0.0095277	0.125504	FALSE	7303	3.2386	0.00513249	0.0746673	FALSE	10961	2.41979	0.0315687	0.305999	FALSE	1515	5.23933	3.32622e-05	0.00233266	TRUE	22296
851	lib3_2_mRNA_24718	C	zinc finger matrin-type protein 2	C:nucleus; F:DNA binding; F:zinc ion binding; F:protein binding	Zinc finger, U1-type; Zinc finger, double-stranded RNA binding;	7.52827	140.913	567.982	793.586	325.577	52.6991	72.0906	54.561	26.382	33.4237	25.6688	23.1726	0.64189	18898	-1.61187	0.211631	1	FALSE	10725	2.60046	0.02354	0.233196	FALSE	2798	4.61137	0.000183089	0.00695229	TRUE	2318	5.09448	5.01243e-05	0.00229581	TRUE	4735	3.80821	0.00146559	0.0328856	FALSE	19920	1.18261	0.300257	1	FALSE	15540
852	lib3_2_1_mRNA_39791	A	hypothetical protein BRAFLDRAFT_120870-like	F:protein binding	Galactose oxidase/kelch, beta-propeller; Galactose oxidase, beta-propeller; Kelch repeat type 1;	815.277	518.205	578.465	530.881	0.0642088	98.3456	2.97003	4.5657e-74	0	0	0	1.14535e-10	0.000115926	93	13.3317	7.42403e-10	8.48144e-07	TRUE	168	12.7675	3.19575e-09	2.00341e-06	TRUE	106	13.0803	1.23257e-09	1.23543e-06	TRUE	131	13.1964	8.76884e-10	7.07683e-07	TRUE	36437	0.897752	1	1	FALSE	814	10.2836	3.10654e-06	0.000403493	TRUE	16609
854	lib3_2_1_mRNA_39762	F	pentraxin fusion	P:single-organism process; F:binding	Fucolectin tachylectin-4 pentraxin-1; Coagulation factor 5/8 C-terminal type domain; Galactose-binding domain-like;	6.88051	0	0	0	0	133.769	1232.11	1139.82	112.47	0	1.73172	0	0	10979	6.45942	0.0294118	0.272159	FALSE	41340	0	1	1	FALSE	41649	0	1	1	FALSE	41809	0	1	1	FALSE	40249	0	1	1	FALSE	582	10.7271	9.4208e-07	0.000170806	TRUE	49
855	lib3_2_1_mRNA_39757	F	pentraxin fusion	F:binding	Fucolectin tachylectin-4 pentraxin-1; Coagulation factor 5/8 C-terminal type domain; Galactose-binding domain-like;	6.88051	0	0	0	0	133.769	1232.11	1139.82	112.47	0	1.73172	0	0	10980	6.45942	0.0294118	0.272159	FALSE	41341	0	1	1	FALSE	41650	0	1	1	FALSE	41810	0	1	1	FALSE	40250	0	1	1	FALSE	583	10.7271	9.4208e-07	0.000170806	TRUE	50
857	lib11-17_mRNA_110519	H	hypothetical protein BRAFLDRAFT_121097-like	C:extracellular space	Serum albumin-like; Reeler domain;	0	0	0	0	0	22.8166	72.51	403.043	561.524	222.849	759.544	22.6871	45.7355	4331	-8.16925	0.000691221	0.0166908	FALSE	3870	-8.2584	0.00051565	0.0139262	FALSE	3218	-8.41213	0.000330382	0.0107641	FALSE	3097	-8.65141	0.000177211	0.0060176	TRUE	3624	-8.25731	0.00051565	0.0148955	FALSE	40162	0.00817888	1	1	FALSE	14055
858	lib3_mRNA_2684	F	hypothetical protein BRAFLDRAFT_119591-like	F:metal ion binding; F:hydrolase activity; P:metabolic process	Others	1.02273e-106	4.3963e-85	0	0	3.29886e-90	619.415	1052.33	572.196	455.018	12.7649	7.22638e-21	0	14.7984	40752	0	1	1	FALSE	41342	0	1	1	FALSE	41651	0	1	1	FALSE	41811	0	1	1	FALSE	40251	0	1	1	FALSE	96	12.9376	2.19349e-09	2.4276e-06	TRUE	54
861	lib8_9_mRNA_30692	E	repressor of rna polymerase iii transcription maf1 homolog	P:transcription factor TFIIIB complex assembly; C:nucleolus; P:negative regulation of transcription from RNA polymerase III promoter; C:centrosome; F:RNA polymerase III type 3 promoter DNA binding; F:RNA polymerase III type 2 promoter DNA binding; F:RNA polymerase III core binding; C:nucleoplasm; F:RNA polymerase III type 1 promoter DNA binding; C:cytoplasm	Repressor of RNA polymerase III transcription Maf1 family;	44.3033	260.527	234.221	192.174	7.42482e-06	1480.41	300.837	93.3654	68.3335	40.6075	40.1655	56.1577	29.7997	30173	-0.341527	0.77652	1	FALSE	12637	2.21238	0.0460712	0.387345	FALSE	13649	2.05901	0.0623373	0.485243	FALSE	17396	1.77383	0.105818	0.646281	FALSE	1580	-9.56196	1.85954e-05	0.00124728	TRUE	2135	4.71842	0.000125389	0.00616084	TRUE	8869
864	lib1_mRNA_31740	E	myc proto-oncogene protein	F:sequence-specific DNA binding transcription factor activity; P:positive regulation of cellular metabolic process; P:cellular response to stimulus; P:regulation of cell proliferation; P:single-organism cellular process; P:negative regulation of cellular process; F:protein dimerization activity; C:nucleus; P:positive regulation of macromolecule metabolic process; P:regulation of transcription, DN…	Transcription regulator Myc, N-terminal; Myc-type, basic helix-loop-helix (bHLH) domain; Transcription regulator Myc family;	13.4682	20.2056	33.4206	14.9533	16.208	887.608	431.508	240.866	229.232	92.1284	368.296	37.4321	222.749	20756	-1.46932	0.226554	1	FALSE	25315	-0.88709	0.440655	1	FALSE	32111	-0.163231	0.887664	1	FALSE	22138	-1.32055	0.241109	1	FALSE	21421	-1.20383	0.308278	1	FALSE	2424	4.56466	0.000196951	0.00863254	TRUE	4304
867	lib3_mRNA_5219	A	multiple myeloma tumor-associated protein 2	P:biological_process; C:cellular_component	Kinase phosphorylation domain;	877.642	402.136	71.2792	200.31	509.592	602.594	133.726	27.3504	32.0016	4.4276	16.0369	27.1532	30.5494	2433	5.01037	6.21522e-05	0.00271411	TRUE	4797	3.88481	0.00113127	0.0250558	FALSE	19399	1.39017	0.208291	1	FALSE	9180	2.88045	0.011936	0.138143	FALSE	3579	4.22641	0.000481089	0.0142816	FALSE	2562	4.46799	0.000253113	0.0104966	FALSE	9655
870	lib3_2_1_mRNA_53404	A	protein lsm12 homolog a-like	F:molecular_function; P:biological_process; C:cellular_component	Anticodon-binding domain;	878.534	718.815	413.683	289.57	137.771	41.2638	58.6042	45.8154	29.2862	23.3947	13.3895	1.80797	10.3122	209	8.86295	8.18324e-09	4.15562e-06	TRUE	313	8.57713	2.99907e-08	1.01802e-05	TRUE	492	7.7859	1.59416e-07	3.44255e-05	TRUE	852	7.27924	6.55078e-07	8.16895e-05	TRUE	1595	6.19437	1.94982e-05	0.00129881	TRUE	3709	4.45352	0.00106295	0.0304487	FALSE	2727
871	lib2_mRNA_23595	E	homeobox protein partial	P:trigeminal ganglion development; P:generation of neurons; P:myoblast migration; P:fungiform papilla morphogenesis; P:myotome development; P:positive regulation of ureteric bud formation; P:embryonic cranial skeleton morphogenesis; P:regulation of epithelial cell proliferation; P:male gonad development; P:positive regulation of branching involved in ureteric bud morphogenesis; P:sarcomere organi…	Homeobox, conserved site; Homeodomain-like; Homeobox domain;	3.86879	0	1.86993	6.09546	0	1213.84	487.77	327.055	257.205	167.518	99.7758	30.0848	114.79	10817	-2.93367	0.0261188	0.256352	FALSE	3026	-8.6644	0.000177211	0.00621421	TRUE	6725	-3.96054	0.00545762	0.0844231	FALSE	14120	-2.29261	0.0521433	0.392352	FALSE	2835	-8.66331	0.000190585	0.00708251	TRUE	1427	5.33071	2.73141e-05	0.00202408	TRUE	3098
874	lib6_7_mRNA_3221	A	daz-associated protein 1	P:maternal placenta development; P:spermatogenesis; P:positive regulation of mRNA splicing, via spliceosome; P:cell differentiation; F:nucleotide binding; C:polysome; F:RNA stem-loop binding; C:nucleoplasm; P:cell proliferation; C:cytoplasm	RNA recognition motif domain; Nucleotide-binding alpha-beta plait domain;	746.898	810.433	68.1996	434.291	134.746	24.5529	67.2249	110.198	67.8634	37.8798	5.00299	23.0086	19.1529	2438	5.01587	6.40999e-05	0.00277312	TRUE	2157	5.13393	4.5817e-05	0.00225678	TRUE	18886	1.56482	0.163173	0.917957	FALSE	4017	4.23507	0.000478148	0.0126466	FALSE	10151	2.54614	0.0253041	0.264847	FALSE	31658	0.0934104	0.971187	1	FALSE	15963
877	lib2_mRNA_23354	A	methyltransferase-like protein 2-like	P:methylation; F:methyltransferase activity	S-adenosyl-L-methionine-dependent methyltransferase; Methyltransferase-like family; Methyltransferase type 12;	1354.1	387.117	257.831	366.511	37.2607	97.5321	53.1306	41.5974	35.1556	23.8355	25.2823	8.31939	13.0011	486	7.33307	1.72205e-07	3.75922e-05	TRUE	1810	5.52759	2.12719e-05	0.00124865	TRUE	2423	4.94264	9.72055e-05	0.00426236	TRUE	1927	5.45168	2.42761e-05	0.00133848	TRUE	13385	2.15314	0.0676148	0.522342	FALSE	5103	3.53887	0.00355669	0.0740514	FALSE	8240
879	lib3_mRNA_8763	E	zinc finger protein	P:polyamine biosynthetic process; F:metal ion binding; F:nucleic acid binding; F:catalytic activity	Zinc finger, C2H2-like; Zinc finger, C2H2; Zinc finger C2H2-type/integrase DNA-binding domain;	36.39	15.0352	22.44	24.6587	31.0835	2367.58	417.53	161.221	44.9643	2.86968	22.0776	5.68208	21.0052	10946	2.66224	0.0292914	0.272159	FALSE	21513	1.39222	0.277968	1	FALSE	15286	1.96901	0.0957043	0.634328	FALSE	15953	2.10662	0.0891761	0.59387	FALSE	12011	2.43634	0.0478069	0.418087	FALSE	130	8.68292	5.10071e-09	4.1383e-06	TRUE	850
882	lib3_2_mRNA_18453	E	superoxide dismutase	P:single-organism cellular process; P:response to inorganic substance; P:superoxide metabolic process; P:oxidation-reduction process; F:metal ion binding; F:superoxide dismutase activity	Superoxide dismutase, copper/zinc binding domain; Superoxide dismutase, copper/zinc, binding site;	359.496	123.689	333.53	429.317	175.631	650.552	278.192	64.3654	38.0588	27.312	15.0641	3.61286	41.2402	1047	6.60577	2.28763e-06	0.00023151	TRUE	2928	5.06892	0.000161399	0.00585654	TRUE	1081	6.50239	3.37241e-06	0.000331345	TRUE	913	6.87054	9.57608e-07	0.000111303	TRUE	1935	5.57447	4.28719e-05	0.00235399	TRUE	387	7.46136	2.20791e-07	6.06155e-05	TRUE	826
884	lib3_2_1_mRNA_31599	A	kinesin-like protein kif20b-like isoform x2	C:protein complex; C:microtubule cytoskeleton; C:cytoskeletal part	Others	896.43	382.367	399.155	288.134	54.2729	101.378	88.6384	63.5101	148.087	59.3075	15.8924	11.4567	42.6093	1105	6.28013	2.80633e-06	0.00026983	TRUE	2353	5.05165	6.53341e-05	0.00295006	TRUE	2101	5.11454	5.70071e-05	0.00287542	TRUE	3142	4.64566	0.00018448	0.00623814	TRUE	13059	2.23668	0.0519655	0.422751	FALSE	6419	3.1367	0.00846795	0.14016	FALSE	6695
887	lib3_mRNA_9633	E	mitotic checkpoint serine threonine-protein kinase partial	C:intracellular part; P:protein phosphorylation; F:protein serine/threonine kinase activity; F:ATP binding	Protein kinase-like domain; Mitotic spindle checkpoint protein Bub1/Mad3 family; Serine/threonine/dual specificity protein kinase, catalytic domain; Protein kinase domain; Serine/threonine-protein kinase, active site;	15.4466	167.941	386.008	294.947	368.479	688.935	168.176	105.028	115.55	53.7823	25.5188	5.29325	81.5893	20925	1.53104	0.248682	1	FALSE	2709	4.96817	0.000113691	0.00445892	TRUE	1231	6.17049	5.6513e-06	0.00048736	TRUE	1719	5.7851	1.46571e-05	0.00090591	TRUE	1164	6.10144	5.65094e-06	0.000515799	TRUE	528	7.00287	6.78096e-07	0.000136449	TRUE	1959
888	lib3_2_mRNA_39915	A	ubiquitin-like protein 4a	C:BAT3 complex; P:tail-anchored membrane protein insertion into ER membrane; F:protein binding	Ubiquitin-related domain; Ubiquitin family; Ubiquitin-like;	899.005	212.158	236.639	301.863	691.165	170.639	29.0644	37.016	19.2301	18.3626	27.5927	18.7346	5.57468	1736	5.5786	1.58809e-05	0.000971939	TRUE	6234	3.49616	0.00302314	0.0515234	FALSE	5277	3.65419	0.00216325	0.0435545	FALSE	4576	4.00604	0.000842896	0.0194162	FALSE	1917	5.19969	4.0068e-05	0.00222069	TRUE	6046	3.18177	0.00674139	0.118466	FALSE	28434
889	lib1_mRNA_29225	E	nucleolar and coiled-body phosphoprotein 1 isoform x2	C:Cajal body; P:mitosis; C:nucleolus; P:rRNA processing; F:ATP binding; F:protein binding; P:nucleolus organization; P:embryonic cranial skeleton morphogenesis; C:cytoplasm; F:GTP binding	SRP40, C-terminal;	120.707	53.166	252.72	303.652	442.571	740.425	503.316	116.022	74.5364	2.65098	16.7597	4.08249	5.41854e-09	3404	4.85918	0.000242803	0.00757839	TRUE	6299	3.67897	0.00333902	0.0560806	FALSE	1406	5.92891	9.87483e-06	0.000746158	TRUE	1374	6.19724	5.30011e-06	0.000409837	TRUE	793	6.73451	1.20143e-06	0.000160895	TRUE	386	7.47528	2.19374e-07	6.03824e-05	TRUE	514
891	lib10_mRNA_55735	A	hypothetical protein	NA	SH2 domain;	1331.02	530.551	289.458	210.626	257.561	86.9036	12.9102	0.62739	0.620327	7.63199	7.72964	32.7419	21.4441	1972	5.34185	2.63621e-05	0.00142032	TRUE	4396	4.01521	0.000788905	0.0190669	FALSE	7324	3.14154	0.00661406	0.0959398	FALSE	9975	2.68337	0.0177632	0.183598	FALSE	7904	2.97285	0.00957518	0.12871	FALSE	17031	1.40611	0.206343	1	FALSE	18801
895	lib3_2_1_mRNA_17742	G	low quality protein: serine-rich adhesin for platelets	C:extracellular region; P:cell-matrix adhesion; F:protein binding; F:calcium ion binding	Epidermal growth factor-like domain; SEA domain; EGF-type aspartate/asparagine hydroxylation site; Insulin-like growth factor binding protein, N-terminal; Complement Clr-like EGF domain; EGF-like, conserved site; AMOP; EGF domain, merozoite surface protein 1-like; Nidogen, extracellular domain; EGF-like calcium-binding, conserved site; Green fluorescent protein-like; EGF-like calcium-binding doma…	13.9139	0	1.48837e-18	0	0	75.6098	651.811	566.251	512.604	244.379	175.881	1.92243	1.17412	13676	2.80554	0.0662737	0.503646	FALSE	22526	-4.74753	0.333333	1	FALSE	20869	-4.8963	0.212121	1	FALSE	20592	-5.12878	0.212121	1	FALSE	22150	-4.74649	0.333333	1	FALSE	2564	5.241	0.000253767	0.0105155	FALSE	238
896	lib3_2_mRNA_55870	A	coiled-coil-helix-coiled-coil-helix domain-containing protein 7	C:mitochondrion; F:molecular_function; P:biological_process; C:cellular_component	Cysteine alpha-hairpin motif superfamily;	1162.18	384.358	401.972	332.356	64.9037	31.6634	32.6907	30.2916	20.4707	41.0163	31.25	15.1342	12.5737	1070	6.25545	2.49161e-06	0.000247405	TRUE	2975	4.65978	0.000169346	0.00604783	TRUE	2677	4.7251	0.000149136	0.00591898	TRUE	3535	4.45171	0.000282041	0.00847687	TRUE	13291	2.09507	0.0639666	0.511338	FALSE	23135	1.06109	0.381372	1	FALSE	22024
907	lib3_2_mRNA_46537	H	collagen alpha-1 chain-like isoform x1	F:protein binding; F:extracellular matrix structural constituent; C:collagen	Collagen triple helix repeat; von Willebrand factor, type C; Fibrillar collagen, C-terminal;	0	0	3.64453	0	0	1.97763	9.04922	101.757	763.503	732.396	168.589	18.6021	74.4782	5120	-7.88393	0.0013369	0.0272207	FALSE	4610	-7.97302	0.000948317	0.0217895	FALSE	14762	-2.33062	0.0727947	0.523674	FALSE	3733	-8.36578	0.000359749	0.0101925	FALSE	4287	-7.97193	0.000948317	0.023415	FALSE	8853	-3.18325	0.0265142	0.317996	FALSE	22794
912	lib1_mRNA_23351	B	transmembrane protein 254-like	C:cytoplasm; F:antioxidant activity; C:integral to membrane	Protein of unknown function DUF4499 family;	158.685	1215.93	46.3994	94.7843	19.6675	1156.59	6.96472	13.1478	8.56838	31.6805	46.5753	30.483	13.4884	11646	2.37707	0.0347964	0.317446	FALSE	1937	5.31448	2.88789e-05	0.00158403	TRUE	30119	0.605016	0.598	1	FALSE	17970	1.63483	0.13779	0.777716	FALSE	29399	-0.630264	0.583717	1	FALSE	1504	5.24209	3.28723e-05	0.00231477	TRUE	12196
913	lib11-17_mRNA_89315	F	hypothetical protein	NA	Others	8.6166	0	0.630442	0	0	102.27	675.572	506.145	398.954	372.902	116.566	14.8028	12.488	28990	-0.77519	0.567807	1	FALSE	5680	-7.6449	0.00222469	0.0408936	FALSE	6735	-4.41457	0.00549614	0.0844231	FALSE	4522	-8.03732	0.000765948	0.0179843	FALSE	5254	-7.64382	0.00222469	0.0441556	FALSE	7736	2.78188	0.0173155	0.235897	FALSE	1207
919	lib10_mRNA_90806	F	calmodulin-like protein 5	F:calcium ion binding	EF-hand domain; EF-Hand 1, calcium-binding site; EF-hand domain pair;	2.76251	3.34472	4.35003	0	2.0592e-110	183.197	756.903	601.194	380.008	207.423	110.873	13.8519	18.6253	15164	-2.29352	0.0937747	0.638847	FALSE	18588	-2.02614	0.151774	0.867375	FALSE	19193	-1.65594	0.191965	1	FALSE	4826	-7.9419	0.00105988	0.0229252	FALSE	5500	-7.54852	0.00255428	0.0488976	FALSE	4272	3.71766	0.00187899	0.0467311	FALSE	1035
922	lib11-17_mRNA_58722	F	hypothetical protein BRAFLDRAFT_80161-like	F:calcium ion binding	EF-hand domain; EF-Hand 1, calcium-binding site; EF-hand domain pair;	20.1633	0	0	1.73916	0	292.945	956.13	655.451	355.986	117.578	15.6062	0	0	4834	7.99973	0.00105988	0.022986	FALSE	41343	0	1	1	FALSE	41652	0	1	1	FALSE	21286	4.98858	0.212121	1	FALSE	40252	0	1	1	FALSE	234	11.8575	4.30356e-08	1.954e-05	TRUE	61
925	lib10_mRNA_43965	A	g1 s-specific cyclin-e1	C:cyclin-dependent protein kinase holoenzyme complex; P:regulation of cyclin-dependent protein serine/threonine kinase activity; P:cell division; P:Wnt receptor signaling pathway; P:DNA replication initiation; F:kinase activity; F:protein kinase binding; P:G1/S transition of mitotic cell cycle; F:cyclin-dependent protein serine/threonine kinase regulator activity; C:nucleus	Cyclin-like; Cyclin, N-terminal;	2281.89	451.663	55.9273	8.99654	178.594	88.9882	18.6867	9.97139	3.4699	2.40555	1.83429	1.36558	7.09741	62	10.6253	1.82553e-10	3.12831e-07	TRUE	420	8.29336	8.14945e-08	2.05116e-05	TRUE	2703	5.28879	0.000155949	0.00612986	TRUE	14489	2.67034	0.0662737	0.478323	FALSE	995	6.9551	3.12288e-06	0.000333461	TRUE	1780	5.94621	6.24411e-05	0.00372494	TRUE	6651
932	lib2_mRNA_5825	B	cell division cycle-associated protein 7	P:regulation of cell proliferation; C:cytoplasm; C:nucleus	PWWP domain; Zinc-finger domain of monoamine-oxidase A repressor R1;	324.134	469.611	335.274	372.793	451.686	168.978	30.2678	54.0361	49.0139	38.0596	3.86306	12.9632	33.4627	3233	4.63568	0.00020149	0.00661579	TRUE	2212	5.17096	5.0512e-05	0.00242618	TRUE	2763	4.68572	0.00017344	0.0066693	TRUE	2804	4.83982	0.000117078	0.00441498	TRUE	2105	5.11482	5.87915e-05	0.00296739	TRUE	4404	3.69626	0.00211513	0.0510274	FALSE	19347
936	lib10_mRNA_56969	A	armadillo repeat-containing protein partial	P:metal ion transport; F:metal ion binding	Heavy metal-associated domain, HMA;	1145.48	616.289	104.614	95.9524	193.217	130.059	171.359	39.2243	111.045	45.4506	13.8538	12.1841	48.9945	894	6.54557	1.30912e-06	0.00015558	TRUE	1662	5.65193	1.50447e-05	0.000961754	TRUE	7802	3.09503	0.00925778	0.125504	FALSE	8810	2.97148	0.011177	0.134791	FALSE	4464	3.97892	0.00114819	0.0273277	FALSE	5318	3.40765	0.00438305	0.087567	FALSE	3747
937	lib6_7_mRNA_1919	C	phosphoribosyl pyrophosphate amidotransferase	P:maternal process involved in female pregnancy; P:lactation; P:nucleoside metabolic process; P:protein homotetramerization; P:cellular response to insulin stimulus; P:kidney development; F:4 iron, 4 sulfur cluster binding; P:organ regeneration; P:'de novo' IMP biosynthetic process; F:amidophosphoribosyltransferase activity; C:cytosol; F:metal ion binding; P:cellular response to drug; P:glutamine…	Phosphoribosyltransferase domain; Phosphoribosyltransferase-like;	348.1	243.035	585.213	327.097	169.837	218.941	370.863	26.3629	20.6341	11.2014	6.5828	9.41562	32.5077	2374	5.19656	5.65489e-05	0.00253079	TRUE	3086	4.67906	0.000198101	0.0068203	TRUE	1259	5.94773	6.37097e-06	0.000537641	TRUE	2439	5.11013	6.32344e-05	0.00275457	TRUE	3987	4.16223	0.000733827	0.0195551	FALSE	2726	4.52781	0.000319285	0.0124442	FALSE	1466
940	lib3_mRNA_56186	E	cleavage and polyadenylation specificity factor subunit 5	C:paraspeckles; P:mRNA cleavage; F:mRNA binding; P:termination of RNA polymerase II transcription; P:mRNA polyadenylation; P:mRNA splicing, via spliceosome; F:ligase activity; C:centrosome; F:AU-rich element binding; C:mRNA cleavage factor complex; P:protein tetramerization; F:protein homodimerization activity; F:hydrolase activity; F:histone deacetylase binding	NUDIX hydrolase domain-like; NUDIX hydrolase domain; Cleavage/polyadenylation specificity factor subunit 5 family;	307.402	236.194	247.656	267.992	211.453	633.226	169.728	106.803	99.5787	37.1733	26.4041	7.05812	98.8182	2048	5.42899	3.12535e-05	0.00161334	TRUE	2488	5.04989	8.25308e-05	0.00352317	TRUE	2240	5.11971	7.13769e-05	0.0033794	TRUE	2349	5.23555	5.42673e-05	0.0024449	TRUE	2588	4.89029	0.000125997	0.00517261	TRUE	721	6.47142	1.88739e-06	0.000278124	TRUE	2417
941	lib11-17_mRNA_62246	A	protein arginine n-methyltransferase 1 isoform x1	C:nucleoplasm; P:cell surface receptor signaling pathway; F:protein-arginine omega-N monomethyltransferase activity; F:protein-arginine omega-N asymmetric methyltransferase activity; P:neuron projection development; C:cytosol; F:[cytochrome c]-arginine N-methyltransferase activity; P:regulation of transcription, DNA-dependent; P:negative regulation of megakaryocyte differentiation; F:identical pr…	S-adenosyl-L-methionine-dependent methyltransferase; Protein arginine N-methyltransferase family;	898.957	433.046	195.8	237.457	296.025	54.4747	124.667	108.553	61.0716	28.3773	14.696	8.49606	65.2242	779	6.71207	8.66034e-07	0.000117859	TRUE	1723	5.65926	1.76103e-05	0.00108591	TRUE	3262	4.51563	0.000332808	0.0108398	FALSE	2970	4.7955	0.000151007	0.00540199	TRUE	2241	5.11057	7.59196e-05	0.00358115	TRUE	8731	2.66947	0.0236548	0.287851	FALSE	3733
942	lib2_mRNA_26623	F	suppressor of tumorigenicity 14	P:proteolysis; F:serine-type endopeptidase activity; F:protein binding	Low-density lipoprotein (LDL) receptor class A repeat; Thrombospondin, type 1 repeat; Peptidase S1; Trypsin-like cysteine/serine peptidase domain; Peptidase S1, trypsin family, active site; Peptidase S1A, chymotrypsin-type family; CUB domain;	4.09638	1.05284	10.2063	9.92161	0	54.0452	2529.33	201.239	19.9092	9.9995e-69	0.428699	0	0	15447	5.72236	0.0979021	0.638847	FALSE	28373	3.92258	0.555556	1	FALSE	6505	7.26489	0.00468227	0.0749658	FALSE	6365	7.46279	0.00294724	0.0487366	FALSE	40253	0	1	1	FALSE	1483	9.42087	3.1448e-05	0.00223793	TRUE	16
943	lib11-17_mRNA_88140	C	interleukin enhancer-binding factor partial	P:positive regulation of transcription, DNA-dependent; C:nucleolus; P:immune response; F:DNA binding; F:double-stranded RNA binding; F:ATP binding; F:transferase activity	DZF domain; 2-5-oligoadenylate synthetase, N-terminal;	12.1896	14.9678	187.718	380.527	458.134	184.653	195.223	266.681	233.126	71.9354	32.2897	20.1589	62.5411	28952	-0.722089	0.556334	1	FALSE	31029	-0.427719	0.755711	1	FALSE	6969	3.21482	0.00571349	0.0870255	FALSE	4027	4.23468	0.000500015	0.0131921	FALSE	3086	4.5012	0.000262965	0.00905347	TRUE	5846	3.1903	0.00641688	0.116071	FALSE	5132
947	lib3_2_mRNA_2134	E	hypothetical protein BRAFLDRAFT_125259-like	NA	Others	2.83129	31.0929	200.83	183.961	133.542	645.058	368.695	341.651	243.038	128.281	8.44102	0	30.0257	19146	5.20163	0.212121	1	FALSE	2993	8.71183	0.000177211	0.00621421	TRUE	412	11.5544	8.18565e-08	2.11091e-05	TRUE	457	11.6677	5.85917e-08	1.36217e-05	TRUE	678	10.8107	6.85506e-07	0.000107106	TRUE	93	12.9961	1.87054e-09	2.13696e-06	TRUE	177
951	lib3_mRNA_58614	B	hypothetical protein BRAFLDRAFT_123470-like	F:metal ion binding	Zinc finger, C2H2-like; Zinc finger, C2H2;	408.711	1074.31	251.685	152.934	385.083	148.822	15.4952	19.7603	18.8147	17.0216	15.2458	24.9915	8.22005	4527	4.02729	0.000806613	0.0189307	FALSE	1823	5.42164	2.25387e-05	0.00131358	TRUE	6383	3.32864	0.00425817	0.0708779	FALSE	10614	2.61067	0.0215158	0.215373	FALSE	4335	3.94165	0.00104093	0.0253565	FALSE	8738	2.57029	0.0239529	0.290996	FALSE	28810
953	lib3_mRNA_26600	C	protein prrc2c-like isoform x4	NA	Profilin family;	0	67.1172	610.335	718.303	84.7286	414.983	44.6005	9.01078	7.36766	1.55236	1.61423	5.65727	12.9362	12225	-6.18056	0.0384615	0.330293	FALSE	6801	3.55127	0.00429284	0.0670632	FALSE	795	6.73657	9.39902e-07	0.000125272	TRUE	831	6.9741	5.93086e-07	7.58279e-05	TRUE	5072	3.88709	0.00191544	0.0398419	FALSE	917	6.17708	4.91465e-06	0.000569424	TRUE	7205
956	lib11-17_mRNA_58017	H	hypothetical protein BRAFLDRAFT_128286-like	F:carbohydrate binding	Others	0	0	0	0	0	0	0.873797	451.369	748.651	563.774	59.4096	1.95061	3.53816	22599	-4.68168	0.333333	1	FALSE	22394	-4.76775	0.333333	1	FALSE	20739	-4.91659	0.212121	1	FALSE	20463	-5.14917	0.212121	1	FALSE	21979	-4.7667	0.333333	1	FALSE	21240	-4.68384	0.333333	1	FALSE	29757
959	lib1_mRNA_21608	J	60s ribosomal protein l7-like	F:mRNA binding; P:regulation of cell cycle; P:ribosomal large subunit biogenesis; P:rRNA processing; C:extracellular vesicular exosome; F:DNA binding; C:focal adhesion; F:protein homodimerization activity; C:membrane; C:cytosolic large ribosomal subunit; C:nucleus	Ribosomal protein L30, N-terminal; Ribosomal protein L7, eukaryotic family; Ribosomal protein L30, conserved site; Ribosomal protein L30, ferredoxin-like fold domain;	13.761	4.34705	0	0	44.583	31.443	148.149	159.321	371.11	458.279	674.128	3.86594e-10	3.78315	6678	7.4512	0.0039886	0.0620549	FALSE	14179	5.89437	0.0699301	0.503373	FALSE	40099	-8.34983e-09	1	1	FALSE	40664	-9.86056e-09	1	1	FALSE	1961	9.22961	4.6589e-05	0.00248738	TRUE	2516	8.64095	0.000239051	0.00998748	TRUE	452
960	lib1_mRNA_24950	B	myotubularin-related protein 10	P:dephosphorylation; F:phosphatase activity	Myotubularin-related 12-like C-terminal domain; Myotubularin family family;	154.878	457.286	286.329	289.391	396.023	514.802	63.7759	57.6852	55.6989	31.9683	42.2508	17.9037	6.53051	7869	3.10718	0.00755195	0.101965	FALSE	2974	4.66903	0.000169169	0.00604355	TRUE	4230	3.99431	0.000908152	0.0228032	FALSE	4674	4.01042	0.000899503	0.0204468	FALSE	3145	4.46155	0.000288791	0.00975609	TRUE	2083	4.83956	0.00011627	0.00589498	TRUE	13609
969	lib3_mRNA_36436	C	hypothetical protein BRAFLDRAFT_73340-like	F:nucleic acid binding; F:metal ion binding	Zinc finger, C2H2-like; Zinc finger, C2H2; Zinc finger C2H2-type/integrase DNA-binding domain;	7.38232e-59	56.1764	596.582	698.874	3.67675	492.942	73.834	19.8344	18.0199	5.8258	4.91229	1.75215	8.7003e-33	23519	-4.53324	0.333333	1	FALSE	3951	4.94473	0.00055629	0.0149592	FALSE	308	8.35764	3.74609e-08	1.28221e-05	TRUE	331	8.59404	2.017e-08	6.47425e-06	TRUE	29908	1.03822	0.657343	1	FALSE	281	8.07278	8.01962e-08	3.03221e-05	TRUE	1826
971	lib1_mRNA_2104	A	thioredoxin	P:cell redox homeostasis; F:protein disulfide oxidoreductase activity; P:glycerol ether metabolic process; P:oxidation-reduction process	Thioredoxin, conserved site; Thioredoxin family; Thioredoxin domain; Thioredoxin-like fold;	1700.87	259.252	4.93789	2.97768	120.643	120.829	16.0133	15.6841	72.2739	132.532	161.377	28.8572	75.5306	1341	5.87732	6.33398e-06	0.000501139	TRUE	7471	3.16405	0.00640876	0.0904975	FALSE	12316	-2.53092	0.0384968	0.332099	FALSE	9257	-3.25235	0.0127646	0.146504	FALSE	13358	2.06092	0.0670979	0.522342	FALSE	11601	2.06297	0.0661214	0.589947	FALSE	23263
976	lib8_9_mRNA_401	H	insulin-like growth factor-binding protein 7-like	P:regulation of cell growth; C:extracellular region; F:insulin-like growth factor binding	Insulin-like growth factor binding protein, N-terminal; Insulin-like growth factor-binding protein, IGFBP; Kazal domain; Insulin-like growth factor binding protein-related protein (IGFBP-rP), MAC25 family;	0	0	0	0	0	0	27.6341	339.464	515.71	667.022	147.416	18.9426	60.6546	5024	-7.91	0.00118835	0.0250263	FALSE	4570	-7.99909	0.000948317	0.0217895	FALSE	3830	-8.15273	0.000625391	0.017156	FALSE	3673	-8.39188	0.000330382	0.00953334	TRUE	4248	-7.998	0.000948317	0.023415	FALSE	3816	-7.91223	0.00118835	0.0329054	FALSE	29312
977	lib3_mRNA_59841	D	apoptosis inhibitor 5	P:negative regulation of apoptotic process; C:nucleus; F:fibroblast growth factor binding	Armadillo-type fold; Apoptosis inhibitory 5 family; Armadillo-like helical;	277.449	194.08	243.813	323.597	440.054	447.073	134.166	64.1397	53.1911	64.2609	34.7488	18.8501	12.1413	5070	3.87395	0.0012793	0.0268088	FALSE	6845	3.35888	0.00457103	0.0705735	FALSE	5232	3.68842	0.00195377	0.0396751	FALSE	4434	4.09748	0.000711821	0.0170564	FALSE	2940	4.5396	0.000220403	0.00790216	TRUE	2494	4.56209	0.000222518	0.00947669	TRUE	6754
982	lib8_9_mRNA_30059	J	suppressor of cytokine signaling 2 isoform x2	P:intracellular signal transduction	SOCS protein, C-terminal; SH2 domain; Suppressor of cytokine signalling family;	0	1.10089	7.15889	0	0	8.64423	15.8587	40.364	94.8725	127.862	1463.46	20.7464	62.2762	4626	-8.0407	0.000851053	0.0195252	FALSE	7830	-4.14702	0.00748402	0.101513	FALSE	19221	-1.52629	0.194575	1	FALSE	3384	-8.52273	0.000239051	0.00748105	TRUE	3926	-8.12874	0.000691221	0.0184699	FALSE	20084	-1.25541	0.313601	1	FALSE	30305
983	lib3_mRNA_22327	I	calcium-activated potassium channel subunit beta-4	F:calcium-activated potassium channel activity; P:potassium ion transmembrane transport; C:membrane	Potassium channel, calcium-activated, BK, beta subunit family;	0	3.58901e-24	17.3891	1.34401	3.24167	43.9509	12.7879	25.5463	196.76	1077.83	252.341	12.6557	46.8734	6959	-7.33113	0.00468227	0.0700863	FALSE	6414	-7.42004	0.0034188	0.0560806	FALSE	30976	0.456333	0.70821	1	FALSE	11278	-3.18214	0.0265142	0.249569	FALSE	18544	-1.9407	0.185795	1	FALSE	14482	1.78972	0.125586	0.921349	FALSE	40547
987	lib1_mRNA_26411	A	nitric oxide synthase-interacting protein	C:cytosol; C:Golgi membrane; P:nitric oxide metabolic process; P:negative regulation of nitric-oxide synthase activity; F:protein binding; C:nucleoplasm; P:small molecule metabolic process	Nitric oxide synthase-interacting family; Replication termination factor 2, RING-finger; Zinc finger, RING/FYVE/PHD-type;	651.593	618.289	110.388	138.293	507.253	188.93	69.6637	37.9621	55.0871	34.4272	31.9637	30.9933	25.3116	3627	4.39044	0.000311083	0.00911258	TRUE	3555	4.31497	0.000368793	0.0110219	FALSE	16456	1.83033	0.10185	0.657581	FALSE	14129	2.15566	0.0528289	0.397258	FALSE	3996	4.02943	0.000761972	0.0199605	FALSE	8323	2.60476	0.0217481	0.277622	FALSE	19369
1002	lib1_mRNA_13897	A	deoxycytidine kinase	F:drug binding; C:cytosol; P:deoxycytidine metabolic process; P:pyrimidine nucleotide metabolic process; P:nucleotide biosynthetic process; F:deoxycytidine kinase activity; P:deoxyribonucleoside monophosphate biosynthetic process; F:ATP binding; F:magnesium ion binding; P:phosphorylation; F:pyrimidine deoxyribonucleoside binding; F:protein homodimerization activity; P:drug metabolic process; C:nu…	Deoxynucleoside kinase family; P-loop containing nucleoside triphosphate hydrolase;	1339.03	230.252	116.962	173.742	237.699	96.9092	36.2248	21.9763	38.0171	93.8247	27.7778	18.6655	71.2512	1156	6.15865	3.37776e-06	0.000310444	TRUE	5799	3.6195	0.00226668	0.0415289	FALSE	9926	2.64326	0.0221891	0.232915	FALSE	7583	3.21461	0.00578991	0.0811229	FALSE	5210	3.6654	0.00204968	0.0417985	FALSE	10264	2.37135	0.0395865	0.409773	FALSE	22771
1006	lib2_mRNA_14617	G	hypothetical protein BRAFLDRAFT_99652-like	P:metabolic process; F:catalytic activity; F:metal ion binding; F:zinc ion binding	HotDog domain;	8.31433e-46	0	0	0	0	77.4914	480.865	1117.56	372.107	4.37193	1.68016	0	0	40753	0	1	1	FALSE	41344	0	1	1	FALSE	41653	0	1	1	FALSE	41813	0	1	1	FALSE	40255	0	1	1	FALSE	1032	9.9401	7.71041e-06	0.000786181	TRUE	142
1008	lib2_mRNA_29306	B	charged multivesicular body protein 6	P:cytokinetic cell separation; C:cytosol; F:protein N-terminus binding; P:mitotic metaphase plate congression; P:vacuolar transport; C:extracellular vesicular exosome; C:late endosome membrane; P:endosomal transport; C:ESCRT III complex; P:nucleus organization; P:protein transport	Snf7 family family;	250.551	927.812	164.396	150.514	649.549	119.158	17.2489	37.9612	14.9671	19.8373	28.1367	16.0005	9.55362	4918	3.96226	0.00110945	0.0239679	FALSE	1402	5.85107	7.72804e-06	0.000585644	TRUE	6436	3.35557	0.00464794	0.0749658	FALSE	7562	3.22916	0.00566967	0.0796587	FALSE	1791	5.33672	3.07248e-05	0.00182266	TRUE	7268	2.89054	0.013817	0.201981	FALSE	31948
1009	lib3_2_1_mRNA_74102	A	nucleolar protein partial	C:cytoplasm; C:box C/D snoRNP complex; C:Cajal body; F:snoRNA binding; P:rRNA modification; C:membrane; C:pre-snoRNP complex	Nop domain;	669.583	457.447	244.379	267.168	423.166	131.03	38.8025	16.054	26.5657	13.3586	22.271	30.8532	8.9761	3555	4.43625	0.000281229	0.00840491	TRUE	4786	3.88688	0.00109854	0.0243868	FALSE	7806	2.9829	0.00932956	0.125504	FALSE	7969	3.11192	0.00689721	0.0919565	FALSE	4734	3.77451	0.00145729	0.0327063	FALSE	11521	2.08359	0.0634215	0.58487	FALSE	30626
1010	lib4_5_mRNA_7838	B	glutamine synthetase	C:mitochondrion; P:cellular response to starvation; C:cell body; F:glutamate decarboxylase activity; C:extracellular vesicular exosome; F:identical protein binding; P:glutamine biosynthetic process; F:ATP binding; P:response to glucose stimulus; F:glutamate-ammonia ligase activity; C:glial cell projection; P:cell proliferation; C:nucleus	Glutamine synthetase, N-terminal conserved site; Glutamine synthetase/guanido kinase, catalytic domain; Glutamine synthetase, glycine-rich site; Glutamine synthetase, beta-Grasp; Glutamine synthetase, catalytic domain;	406.962	803.827	141.275	193.692	252.554	176.964	17.2309	27.3273	16.4439	68.1759	60.1496	37.9928	110.195	6596	3.41838	0.0034904	0.0562221	FALSE	3365	4.4004	0.00029953	0.00945266	TRUE	15127	1.89286	0.0886865	0.622869	FALSE	12308	2.34824	0.0362349	0.31279	FALSE	8976	2.7304	0.0164952	0.195248	FALSE	10536	2.2173	0.0485284	0.484485	FALSE	19595
1011	lib1_mRNA_1299	D	nascent polypeptide-associated complex subunit alpha	P:myoblast migration; P:heart trabecula morphogenesis; P:positive regulation of transcription from RNA polymerase II promoter involved in heart development; P:protein transport; P:positive regulation of cell proliferation involved in heart morphogenesis; C:cytoplasm; P:skeletal muscle tissue regeneration; P:regulation of skeletal muscle fiber development; F:transcription coactivator activity; F:T…	Nascent polypeptide-associated complex NAC domain; Nascent polypeptide-associated complex subunit alpha family; Ubiquitin-associated domain/translation elongation factor EF-Ts, N-terminal;	11.9059	14.2337	299.562	279.312	825.229	84.3726	84.6233	186.674	148.33	50.0621	83.7408	6.6521e-26	3.02996	7545	7.24358	0.00658762	0.0900087	FALSE	5878	7.58863	0.00255428	0.0452379	FALSE	246	12.1311	1.67812e-08	7.2477e-06	TRUE	276	12.27	1.12602e-08	4.33462e-06	TRUE	70	13.4376	5.03554e-10	7.64294e-07	TRUE	946	10.0627	5.61913e-06	0.000629094	TRUE	804
1012	lib11-17_mRNA_3213	B	hypothetical protein	NA	NA	274.121	470.534	296.681	227.83	42.1417	349.917	289.853	161.395	131.475	6.10298	0	0	29.0615	346	11.7595	5.63678e-08	1.72303e-05	TRUE	196	12.6283	4.69321e-09	2.54405e-06	TRUE	247	12.1172	1.75167e-08	7.53473e-06	TRUE	365	11.9762	2.51275e-08	7.31424e-06	TRUE	2073	9.14851	5.75918e-05	0.00291238	TRUE	196	12.1139	2.12115e-08	1.14982e-05	TRUE	216
1014	lib3_mRNA_58606	J	prolactin receptor	C:membrane; F:cytokine receptor activity; P:gland development; P:cytokine-mediated signaling pathway; F:protein binding	Immunoglobulin-like fold; Immunoglobulin-like domain; Immunoglobulin subtype 2; Fibronectin type III; Long hematopoietin receptor, single chain, conserved site; Immunoglobulin subtype;	4.98579	0.853061	1.28033	1.77154	0	41.3129	0.860272	1.73979	25.065	108.216	1593.83	17.1926	10.6448	18723	-1.76981	0.191965	1	FALSE	9146	-4.21869	0.013646	0.158469	FALSE	9331	-3.67943	0.0179267	0.196859	FALSE	10477	-3.23811	0.0184696	0.187245	FALSE	4610	-7.85873	0.0013369	0.030202	FALSE	19648	1.26095	0.277662	1	FALSE	7083
1016	lib2_mRNA_26609	A	phospholipid scramblase 2-like	F:binding; P:single-organism metabolic process; F:transferase activity, transferring hexosyl groups	Scramblase family; Tubby C-terminal-like domain;	664.115	371.685	130.315	116.79	223.551	258.182	71.9078	51.4468	68.5812	190.882	120.328	24.5342	25.6046	2871	4.75409	0.000122683	0.00454007	TRUE	4784	3.91714	0.00108788	0.0241602	FALSE	11372	2.40595	0.032719	0.305436	FALSE	13154	2.24842	0.045151	0.364689	FALSE	6918	3.18385	0.00634643	0.0974678	FALSE	5270	3.39133	0.00403144	0.081276	FALSE	15919
1023	lib11-17_mRNA_100783	I	hypothetical protein BRAFLDRAFT_76906-like	NA	Others	5.66259	1.43724e-42	0	4.33327	0	4.68599e-16	5.45336	31.3153	170.733	1091.74	296.593	2.71194	0	29190	1.04067	0.593236	1	FALSE	18473	-5.22821	0.141414	0.810699	FALSE	17730	-5.37852	0.141414	0.809738	FALSE	31531	0.66506	0.673577	1	FALSE	18024	-5.22715	0.141414	0.831057	FALSE	17883	-5.1434	0.212121	1	FALSE	28757
1025	lib3_2_mRNA_35735	E	hypothetical protein BRAFLDRAFT_128148-like	F:metal ion binding	Zinc finger, MYND-type;	0	7.11641	0	8.93587	16.7186	2293.96	384.65	51.4949	41.8261	24.6878	3.46344	4.56905	12.0849	14214	-5.87707	0.0699301	0.503646	FALSE	30200	0.630964	0.626087	1	FALSE	12176	-6.11692	0.0384615	0.331849	FALSE	26644	0.959067	0.456857	1	FALSE	16479	1.8546	0.13833	0.831057	FALSE	117	8.94706	3.86065e-09	3.48089e-06	TRUE	758
1027	lib6_7_mRNA_4093	B	pcna-interacting partner-like	NA	Others	186.492	535.649	406.719	354.79	285.267	288.729	101.369	12.4951	9.41343	3.05147	0	0	4.68734	540	11.204	2.56445e-07	5.0456e-05	TRUE	158	12.8152	2.80781e-09	1.88477e-06	TRUE	179	12.5722	4.9961e-09	2.96545e-06	TRUE	213	12.6151	4.34615e-09	2.16789e-06	TRUE	274	11.9053	3.42828e-08	1.32934e-05	TRUE	238	11.8366	4.54398e-08	2.02849e-05	TRUE	675
1033	lib3_2_mRNA_51902	E	midnolin	F:kinase binding; P:negative regulation of glucokinase activity; C:nucleolus; P:negative regulation of insulin secretion	Ubiquitin-related domain; Ubiquitin-like;	0	1.60139	0.611226	0	0	1143.62	360.454	212.834	213.052	208.562	143.817	24.5609	22.3223	4026	-8.28335	0.00051565	0.0134543	FALSE	8238	-3.87786	0.00903444	0.116447	FALSE	4378	-5.1828	0.00105359	0.0252215	FALSE	2891	-8.76562	0.000134137	0.00488735	TRUE	3373	-8.37144	0.000392454	0.0121991	FALSE	1289	5.53657	1.68695e-05	0.00139047	TRUE	3380
1038	lib3_2_1_mRNA_37808	A	beta-catenin	F:estrogen receptor binding; C:membrane coat; F:protein phosphatase binding; P:regulation of centriole-centriole cohesion; P:negative regulation of neuron death; C:Scrib-APC-beta-catenin complex; P:positive regulation of heparan sulfate proteoglycan biosynthetic process; P:cellular response to indole-3-methanol; P:endothelial tube morphogenesis; P:embryonic axis specification; P:synaptic vesicle …	Armadillo-type fold; Armadillo-like helical; Armadillo; Beta-catenin family;	820.847	586.941	301.569	156.446	29.4747	63.7671	41.2679	128.407	44.5846	36.849	54.9619	10.4756	25.179	1083	6.28129	2.59506e-06	0.00025421	TRUE	1510	5.79809	1.04312e-05	0.00073229	TRUE	2541	4.83853	0.000117726	0.00492244	TRUE	5076	3.89331	0.00130063	0.0272235	FALSE	18801	1.48587	0.208357	1	FALSE	8829	2.59673	0.0261117	0.314222	FALSE	12295
1044	lib6_7_mRNA_2062	B	cell division cycle protein 20 homolog	F:protein C-terminus binding; P:positive regulation of synapse maturation; F:enzyme binding; P:regulation of meiosis; P:anaphase-promoting complex-dependent proteasomal ubiquitin-dependent protein catabolic process; P:positive regulation of synaptic plasticity; C:cytoplasm; P:activation of anaphase-promoting complex activity; C:anaphase-promoting complex	WD40 repeat, conserved site; WD40/YVTN repeat-like-containing domain; WD40 repeat; WD40-repeat-containing domain;	378.183	610.74	331.98	281.168	222.297	161.919	66.3228	38.2038	40.2542	17.023	4.1254	1.01161	40.4593	376	8.438	7.78661e-08	2.19442e-05	TRUE	229	9.13565	8.26358e-09	3.81727e-06	TRUE	494	8.26634	1.64404e-07	3.52875e-05	TRUE	591	8.04044	1.61289e-07	2.89465e-05	TRUE	594	7.67781	4.52564e-07	8.0812e-05	TRUE	739	7.21475	2.18139e-06	0.000312199	TRUE	1543
1045	lib6_7_mRNA_2061	B	cell division cycle protein partial	P:cell division; F:protein binding	WD40/YVTN repeat-like-containing domain; WD40 repeat; WD40-repeat-containing domain;	378.183	610.74	331.98	281.168	222.297	161.919	66.3228	38.2038	40.2542	17.023	4.1254	1.01161	40.4593	377	8.438	7.78661e-08	2.19442e-05	TRUE	230	9.13565	8.26358e-09	3.81727e-06	TRUE	495	8.26634	1.64404e-07	3.52875e-05	TRUE	592	8.04044	1.61289e-07	2.89465e-05	TRUE	595	7.67781	4.52564e-07	8.0812e-05	TRUE	740	7.21475	2.18139e-06	0.000312199	TRUE	1544
1049	lib3_2_1_mRNA_25355	E	kunitz and ntr domain-containing protein 2	F:serine-type endopeptidase inhibitor activity; C:extracellular region; F:protein binding	Netrin domain; Proteinase inhibitor I2, Kunitz, conserved site; Proteinase inhibitor I2, Kunitz metazoa; Whey acidic protein-type 4-disulphide core; Netrin module, non-TIMP type; Tissue inhibitor of metalloproteinases-like, OB-fold;	2.19574	5.69557	6.98661	0.943977	0	1406.7	250.509	18.4206	15.7414	34.1554	538.683	53.2051	69.7387	5405	-4.54988	0.00163691	0.0321708	FALSE	9031	-3.20696	0.0118521	0.139435	FALSE	9227	-2.91698	0.0157737	0.18163	FALSE	2716	-5.73425	0.000100805	0.00394191	TRUE	1660	-9.4843	2.29546e-05	0.00146125	TRUE	2167	4.72255	0.00012721	0.00623697	TRUE	9752
1058	lib2_mRNA_22727	A	glycosyl-phosphatidylinositol-linked carbonic anhydrase	P:one-carbon metabolic process; F:zinc ion binding; F:carbonate dehydratase activity	Alpha carbonic anhydrase; Carbonic anhydrase, alpha-class, conserved site; Carbonic anhydrase, alpha-class family;	742.133	784.515	4.04009e-35	1.48931	239.884	194.596	81.8585	57.5079	83.6747	180.035	35.9331	0	25.3116	107	13.1961	1.08112e-09	1.0735e-06	TRUE	90	13.3657	6.13297e-10	7.24004e-07	TRUE	41655	0	1	1	FALSE	23784	4.77243	0.333333	1	FALSE	338	11.6554	6.79741e-08	2.12993e-05	TRUE	384	11.2676	2.17382e-07	5.99894e-05	TRUE	828
1061	lib3_mRNA_3913	E	wsc-domain-containing protein	C:integral to membrane	Carbohydrate-binding WSC;	0	0	0	5.12629	47.782	2589.88	232.366	0	0.379509	0	0.434769	3.69242	0	15981	-5.57556	0.0979021	0.638847	FALSE	15601	-5.66319	0.0979021	0.632207	FALSE	14222	-5.81452	0.0699301	0.504741	FALSE	32668	0.467247	0.808696	1	FALSE	6506	3.6673	0.00483628	0.0789787	FALSE	69	9.42362	9.12654e-10	1.4053e-06	TRUE	1156
1062	lib1_mRNA_34101	A	succinate dehydrogenase assembly factor mitochondrial	P:mitochondrial electron transport, succinate to ubiquinone; C:mitochondrial matrix; P:protein-FAD linkage	Flavinator of succinate dehydrogenase family; Succinate dehydrogenase assembly factor 2, mitochondrial family;	988.825	317.748	228.281	250.809	138.288	25.4378	14.5182	22.4524	19.2295	24.2799	14.5614	45.7795	147.423	3472	4.43057	0.00026597	0.00813825	TRUE	9175	2.79311	0.0143257	0.16077	FALSE	11548	2.31635	0.0382619	0.331849	FALSE	11390	2.45236	0.0286933	0.258754	FALSE	18091	1.59334	0.145683	0.855579	FALSE	23628	-0.845742	0.449827	1	FALSE	15793
1067	lib3_mRNA_6782	C	dep domain-containing protein 1b	P:intracellular signal transduction	DEP domain; Winged helix-turn-helix DNA-binding domain;	63.6787	338.68	344.531	410.959	414.977	288.088	57.4557	33.12	25.185	15.7046	4.98963	9.16722	18.8052	9691	2.78565	0.0179228	0.189904	FALSE	2266	5.19596	5.64773e-05	0.00264805	TRUE	2012	5.22181	4.90337e-05	0.00256463	TRUE	1886	5.47769	2.24115e-05	0.00126216	TRUE	1719	5.489	2.62588e-05	0.00162297	TRUE	1956	4.9619	9.04656e-05	0.0049055	TRUE	8184
1068	lib1_mRNA_15368	C	dna-directed rna polymerases and iii subunit rpabc3	P:transcription elongation from RNA polymerase III promoter; P:transcription initiation from RNA polymerase II promoter; P:7-methylguanosine mRNA capping; P:transcription elongation from RNA polymerase I promoter; P:positive regulation of type I interferon production; P:piRNA metabolic process; F:RNA polymerase II activity; C:DNA-directed RNA polymerase III complex; F:RNA polymerase III activity;…	RNA polymerase, Rpb8 family; Nucleic acid-binding, OB-fold;	46.571	239.495	366.026	491.683	174.686	225.098	85.3386	110.781	63.2424	20.4636	11.6425	12.5446	32.909	16447	1.88575	0.112512	0.726815	FALSE	3936	4.24678	0.000527056	0.014227	FALSE	2464	4.85941	0.000108099	0.00466114	TRUE	2175	5.28626	3.63222e-05	0.00177429	TRUE	4899	3.79171	0.00163649	0.035491	FALSE	3340	4.15686	0.000765035	0.0240198	FALSE	7191
1069	lib11-17_mRNA_56537	A	kinesin family member 23	C:focal adhesion; P:M phase of mitotic cell cycle; C:nucleoplasm; P:positive regulation of cytokinesis; P:spindle midzone assembly involved in mitosis; P:cleavage furrow formation; P:embryonic cleavage; C:centralspindlin complex; C:cytosol; C:microtubule; F:microtubule motor activity; P:vesicle transport along microtubule; P:antigen processing and presentation of exogenous peptide antigen via MHC…	P-loop containing nucleoside triphosphate hydrolase; Kinesin-like protein family; Kinesin motor domain; Kinesin motor domain, conserved site;	629.919	132.832	172.315	231.846	38.3581	266.059	317.205	94.421	124.853	76.2624	27.06	17.297	61.651	2287	5.18018	4.78444e-05	0.00222268	TRUE	9025	2.93563	0.0117252	0.138018	FALSE	6656	3.31146	0.00484115	0.0772765	FALSE	5395	3.74022	0.00166697	0.0328247	FALSE	21497	1.14562	0.31945	1	FALSE	3740	3.93701	0.00115441	0.0327944	FALSE	2824
1075	lib11-17_mRNA_124237	I	cellulosome anchoring protein cohesin region	C:cell wall; C:S-layer; F:carbohydrate binding; P:polysaccharide catabolic process; C:extracellular region; P:proteolysis; F:serine-type endopeptidase activity	Others	1.41565	0	1.51221	5.76681	0	13.749	2.15611	1.4325	7.11314	1306.23	127.716	10.4619	17.7424	13661	-2.81804	0.0648221	0.503646	FALSE	7545	-7.14716	0.00658762	0.0904975	FALSE	13738	-2.73724	0.0662737	0.504741	FALSE	27328	-0.852991	0.530058	1	FALSE	6969	-7.14608	0.00658762	0.0982603	FALSE	30557	0.391602	0.787731	1	FALSE	15651
1079	lib3_mRNA_48947	D	ubiquitin carboxyl-terminal hydrolase isozyme l3	C:cytoplasm; F:ubiquitin-specific protease activity; P:Notch signaling pathway; P:ubiquitin-dependent protein catabolic process; F:ubiquitin binding; C:nucleus; C:extracellular vesicular exosome	Peptidase C12, ubiquitin carboxyl-terminal hydrolase;	400.024	167.703	205.019	372.697	605.206	165.034	32.6907	16.0367	15.7917	12.8176	9.25927	15.6386	75.0641	3140	4.66991	0.00017386	0.00588277	TRUE	6546	3.41652	0.00382659	0.0621081	FALSE	5133	3.70689	0.00193946	0.0395524	FALSE	3333	4.56983	0.000226105	0.00720754	TRUE	1856	5.26757	3.50692e-05	0.00200752	TRUE	5298	3.393	0.00415149	0.083254	FALSE	22025
1080	lib3_2_1_mRNA_72904	J	hypothetical protein BRAFLDRAFT_81191-like	NA	BRICHOS domain;	0	0	4.49541e-83	0	0	0	2.4778	45.1034	268.24	116.973	1247.57	16.2709	8.14728e-60	5706	-7.69164	0.00194661	0.0360312	FALSE	5220	-7.78067	0.0015094	0.0305404	FALSE	4394	-7.93422	0.00105988	0.0252215	FALSE	4185	-8.17324	0.000567215	0.0142942	FALSE	4833	-7.77959	0.0015094	0.0329297	FALSE	4341	-7.69387	0.00194661	0.0473487	FALSE	10586
1083	lib4_5_mRNA_6666	J	hypothetical protein BRAFLDRAFT_81191-like	NA	NA	0	0	8.93248e-10	0	0	0	0	0.000867376	138.879	187.701	1346.75	4.11265	0.423363	15437	-5.72797	0.0979021	0.638847	FALSE	14510	-5.81579	0.0699301	0.503373	FALSE	13242	-5.9674	0.0512821	0.408067	FALSE	12641	-6.20379	0.0384615	0.315868	FALSE	13980	-5.81472	0.0699301	0.522342	FALSE	13309	-5.73017	0.0979021	0.74229	FALSE	11792
1085	lib6_7_mRNA_1507	D	sorting nexin-12-like	F:phosphatidylinositol binding	Phox homologous domain;	224.926	210.369	213.759	248.54	678.406	182.632	75.2154	62.4633	42.8176	53.6215	42.6234	31.6438	24.8121	9137	2.82636	0.0135623	0.157704	FALSE	9645	2.73005	0.0162629	0.179147	FALSE	9234	2.7534	0.015948	0.183497	FALSE	8683	2.97123	0.00964139	0.117973	FALSE	3137	4.41892	0.000281806	0.0095444	TRUE	8807	2.52597	0.025548	0.308207	FALSE	18807
1086	lib6_7_mRNA_3041	F	gdp-l-fucose synthetase	F:GDP-L-fucose synthase activity; P:'de novo' GDP-L-fucose biosynthetic process; F:coenzyme binding	NAD-dependent epimerase/dehydratase, N-terminal domain; NAD(P)-binding domain;	9.56039	0	0	0	1.73811	535.547	1469.67	288.041	65.9882	39.0414	16.1604	4.21151	0	24382	1.16778	0.407108	1	FALSE	14424	-5.84945	0.0699301	0.503373	FALSE	13099	-6.00113	0.0512821	0.408067	FALSE	12551	-6.2376	0.0384615	0.315868	FALSE	25567	-1.24162	0.536405	1	FALSE	557	6.96395	7.83634e-07	0.000149476	TRUE	168
1090	lib11-17_mRNA_119688	G	hypothetical protein	NA	Galactose-binding domain-like;	0	0	7.3263	0	0	27.4613	117.43	1540.85	99.5684	0	1.73172	0	0	40755	0	1	1	FALSE	41346	0	1	1	FALSE	8808	6.79027	0.0144479	0.1678	FALSE	41815	0	1	1	FALSE	40257	0	1	1	FALSE	2793	8.44614	0.000359749	0.0135858	FALSE	580
1094	lib2_mRNA_17464	G	hypothetical protein BRAFLDRAFT_118417-like	NA	Carbohydrate-binding WSC;	0	0	0	0	0	38.4459	189.489	1296.82	247.873	29.3245	5.19516	1.52302	0	25729	-4.34039	0.555556	1	FALSE	23999	-4.42555	0.333333	1	FALSE	23525	-4.57295	0.333333	1	FALSE	23346	-4.80355	0.333333	1	FALSE	23628	-4.42452	0.333333	1	FALSE	3963	4.58786	0.00134563	0.0360574	FALSE	723
1095	lib3_2_1_mRNA_64823	B	sorting nexin-30	F:phosphatidylinositol binding	Arfaptin homology (AH) domain/BAR domain; Sorting nexin-30 family; Vps5 C-terminal; Phox homologous domain;	437.839	579.956	208.697	232.882	67.339	162.521	105.106	73.9487	72.9701	50.295	40.2894	27.3691	44.6173	4651	3.99588	0.000894976	0.0204446	FALSE	3363	4.4016	0.000297549	0.00940034	TRUE	8214	2.92774	0.0109848	0.142085	FALSE	8026	3.08635	0.00729882	0.0966198	FALSE	20746	1.29657	0.237376	1	FALSE	8772	2.56656	0.02448	0.29624	FALSE	12230
1097	lib11-17_mRNA_109740	F	hypothetical protein	NA	Others	5.73845	0	0	0	0	89.6785	611.447	468.049	275.733	347.398	90.4451	4.22368	0	30161	0.435144	0.767802	1	FALSE	14416	-5.85354	0.0699301	0.503373	FALSE	13087	-6.00523	0.0512821	0.408067	FALSE	12543	-6.2417	0.0384615	0.315868	FALSE	13877	-5.85247	0.0699301	0.522342	FALSE	3314	4.38274	0.000710307	0.0227723	FALSE	429
1104	lib2_mRNA_3133	A	histone h3	P:glucose catabolic process; C:nucleosome; F:DNA binding; P:protein targeting; P:nucleosome assembly; F:protein heterodimerization activity; C:nucleus	Histone core; Histone-fold; Histone H3/CENP-A family;	516.231	540.446	71.9584	462.261	0.000210652	451.946	47.3033	4.06576	12.9827	8.20977	3.10303	7.99302e-20	1.84123e-83	180	12.6725	4.57379e-09	2.69766e-06	TRUE	153	12.8281	2.70793e-09	1.85617e-06	TRUE	1164	10.0745	4.43678e-06	0.000404627	TRUE	154	12.9968	1.51903e-09	1.048e-06	TRUE	37908	0.00407966	1	1	FALSE	141	12.4829	7.69764e-09	5.80031e-06	TRUE	1440
1107	lib3_mRNA_8181	A	ring canal kelch homolog	F:protein binding	BTB/Kelch-associated; BTB/POZ fold; BTB/POZ; BTB-kelch protein family; BTB/POZ-like; Galactose oxidase, beta-propeller; Kelch repeat type 1;	824.172	678.569	269.246	226.07	88.4979	29.5506	4.20455	10.2396	17.269	18.8074	13.7987	11.0445	9.39319	1133	6.21139	3.17655e-06	0.000297878	TRUE	1379	5.93158	7.21403e-06	0.000555287	TRUE	2899	4.59918	0.000213255	0.00781564	TRUE	3846	4.34836	0.000394376	0.0108947	FALSE	8363	2.99384	0.0118689	0.150786	FALSE	18997	1.41343	0.223586	1	FALSE	19648
1116	lib3_2_1_mRNA_13944	B	multicopper oxidase	F:oxidoreductase activity; P:oxidation-reduction process; F:copper ion binding	Multicopper oxidase, type 1; Multicopper oxidase, type 3; Multicopper oxidase, copper-binding site; Multicopper oxidase, type 2; Cupredoxin;	179.159	626.461	432.504	341.975	3.93856	191.375	21.6877	87.606	56.5573	0.48577	0	3.90121	0	2367	5.49286	5.48514e-05	0.00246208	TRUE	603	7.3001	3.04933e-07	5.37278e-05	TRUE	844	6.76838	1.2218e-06	0.000153478	TRUE	1223	6.4333	3.33032e-06	0.000289316	TRUE	37758	0.0134916	1	1	FALSE	1618	5.58802	4.23074e-05	0.00277812	TRUE	10686
1118	lib3_2_mRNA_53675	A	2 -deoxynucleoside 5 -phosphate n-hydrolase 1	P:nucleotide metabolic process; P:deoxyribonucleoside monophosphate catabolic process; C:extracellular vesicular exosome; F:deoxyribonucleoside 5'-monophosphate N-glycosidase activity; P:nucleoside metabolic process; P:epithelial cell differentiation; P:positive regulation of cell growth; F:nucleoside deoxyribosyltransferase activity; C:nucleoplasm; P:cell proliferation; C:cytoplasm	2-deoxynucleoside 5-phosphate N-hydrolase 1, DNPH1 family; Nucleoside 2-deoxyribosyltransferase family;	649.782	110.691	336.791	487.295	229.693	28.6438	6.46833	10.0275	12.829	21.821	9.14444	6.15403	15.0128	872	6.70403	1.23568e-06	0.000150455	TRUE	4660	4.1525	0.00101365	0.0231108	FALSE	1481	5.75889	1.29092e-05	0.000926099	TRUE	1238	6.29409	3.47322e-06	0.000298074	TRUE	2199	5.20516	6.86231e-05	0.00331557	TRUE	12613	2.20419	0.0719122	0.605754	FALSE	40146
1121	lib1_mRNA_19774	C	anaphase-promoting complex subunit 15	P:regulation of mitotic cell cycle spindle assembly checkpoint; C:anaphase-promoting complex	Anaphase-promoting complex subunit 15 family;	97.2241	169.752	397.346	546.604	184.719	114.257	92.7582	29.9475	32.1752	22.8823	14.6246	19.5076	29.7321	12531	2.31261	0.0434841	0.368686	FALSE	7862	3.11646	0.00782669	0.103142	FALSE	3341	4.3436	0.000369488	0.01175	FALSE	2795	4.80436	0.00011129	0.00423046	TRUE	6873	3.23831	0.00594421	0.0918884	FALSE	8866	2.54534	0.0268009	0.32117	FALSE	9814
1125	lib3_2_1_mRNA_56513	C	kxdl motif-containing protein 1-like	F:nucleic acid binding; P:vesicle-mediated transport; C:BLOC-1 complex; F:nucleotide binding	Uncharacterised domain KxDL;	2.19574	37.4301	325.332	650.374	479.644	40.1355	4.95005	5.28292	15.0603	25.0506	22.5032	24.8681	21.8243	10112	-3.45504	0.0184696	0.194001	FALSE	30168	0.588462	0.620031	1	FALSE	5093	3.70597	0.00175109	0.0365298	FALSE	2926	4.70575	0.000139749	0.00507444	TRUE	3502	4.26551	0.000431992	0.0131061	FALSE	24622	0.688845	0.545193	1	FALSE	11914
1132	lib3_2_mRNA_17930	J	thyroid peroxidase-like protein	F:heme binding; F:peroxidase activity; P:oxidation-reduction process; F:FMN binding; P:response to oxidative stress	Haem peroxidase family; Haem peroxidase, animal family;	0	0	0.000486807	0	1.6856	4.76606	0.883532	0	11.0365	65.4815	1537.83	4.54024	2.99366	14254	-5.86811	0.0699301	0.503646	FALSE	13426	-5.95607	0.0512821	0.40163	FALSE	12304	-6.09745	0.0384615	0.331849	FALSE	11720	-6.34464	0.0294118	0.258754	FALSE	25557	-1.39065	0.536405	1	FALSE	39629	0.0688596	1	1	FALSE	22398
1133	lib6_7_mRNA_3547	G	hypothetical protein BRAFLDRAFT_92044-like	NA	Others	5.81504	4.04111	8.10914	10.8336	0	73.7078	257.829	533.909	439.191	327.188	53.3459	3.74692	0.619409	30142	0.623437	0.767802	1	FALSE	38046	0.107002	1	1	FALSE	25870	1.10019	0.446715	1	FALSE	21978	1.51763	0.227763	1	FALSE	15001	-5.68285	0.0979021	0.653866	FALSE	3517	4.2695	0.000904937	0.0273375	FALSE	1041
1135	lib2_mRNA_3926	G	hypothetical protein BRAFLDRAFT_122738-like	NA	Others	7.93726	0	0	0	0	47.9673	263.624	940.387	490.164	25.4079	1.03333e-07	0	0	10297	6.66337	0.0228758	0.22721	FALSE	41347	0	1	1	FALSE	41656	0	1	1	FALSE	41816	0	1	1	FALSE	40258	0	1	1	FALSE	1664	9.24902	4.90737e-05	0.00311091	TRUE	244
1136	lib6_7_mRNA_580	G	hypothetical protein BRAFLDRAFT_122738-like	NA	NA	7.93726	0	0	0	0	47.9673	263.624	940.387	490.164	25.4079	1.03333e-07	0	0	10298	6.66337	0.0228758	0.22721	FALSE	41348	0	1	1	FALSE	41657	0	1	1	FALSE	41817	0	1	1	FALSE	40259	0	1	1	FALSE	1665	9.24902	4.90737e-05	0.00311091	TRUE	245
1137	lib3_2_mRNA_17435	I	hypothetical protein BRAFLDRAFT_131173-like	F:binding	Armadillo-type fold;	0	0	4.21753	0	0	4.69145e-159	1.63544e-109	2.27547	129.238	969.346	341.808	4.32072	15.2636	14569	-5.79786	0.0699301	0.503646	FALSE	14233	-5.88575	0.0699301	0.503373	FALSE	38570	-0.0343346	1	1	FALSE	12386	-6.27405	0.0384615	0.315868	FALSE	13675	-5.88468	0.0699301	0.522342	FALSE	12433	-5.80006	0.0699301	0.589947	FALSE	11594
1144	lib3_2_1_mRNA_42676	A	protein gamete expressed 1-like	NA	Others	887.339	390.74	202.316	176.973	169.467	226.704	76.3521	37.6393	33.4007	9.23277	6.08938	3.37207	14.0983	364	8.00639	6.51634e-08	1.90202e-05	TRUE	874	6.82525	1.17474e-06	0.000142805	TRUE	1543	5.87901	1.50687e-05	0.00103758	TRUE	2024	5.69021	2.96011e-05	0.00155385	TRUE	1789	5.62038	3.01072e-05	0.00178802	TRUE	1221	6.03814	1.35471e-05	0.00117358	TRUE	2912
1147	lib11-17_mRNA_124378	A	mip18 family protein partial	C:cytoplasm; F:metal ion binding; P:chromosome segregation; C:nucleoplasm; P:iron-sulfur cluster assembly	Domain of unknown function DUF59;	1591.36	137.518	123.528	115.967	138.526	20.3136	11.7699	21.6108	21.1623	30.0578	34.2126	52.3274	24.0696	2532	4.92445	7.34014e-05	0.00308002	TRUE	19214	1.39271	0.202126	1	FALSE	21481	1.23814	0.253604	1	FALSE	22667	1.14723	0.287927	1	FALSE	18669	1.40324	0.19809	1	FALSE	19202	-1.3617	0.236111	1	FALSE	11025
1156	lib3_mRNA_24356	G	hypothetical protein BRAFLDRAFT_121092-like	NA	Others	0	0	0	0	0	0.930146	73.0806	718.374	557.184	165.972	84.7258	8.24906	19.426	9437	-6.71842	0.0144479	0.161582	FALSE	8934	-6.80705	0.0116959	0.137727	FALSE	7845	-6.95996	0.00956938	0.125504	FALSE	7425	-7.1981	0.0055336	0.0778396	FALSE	8279	-6.80597	0.0116959	0.14882	FALSE	14160	-3.04489	0.10714	0.802138	FALSE	6288
1157	lib10_mRNA_32951	E	zinc finger protein zic 4	F:metal ion binding; F:nucleic acid binding; P:nervous system development; P:neural crest formation	Zinc finger, C2H2-like; Zinc finger, C2H2; Zinc finger C2H2-type/integrase DNA-binding domain;	1.86206	0	0	0	1.56677	924.435	603.841	222.445	188.865	128.412	70.6545	11.526	12.9158	15032	-2.57977	0.0863282	0.609923	FALSE	6965	-7.28596	0.00468227	0.0705735	FALSE	5832	-7.43924	0.00294724	0.0536003	FALSE	5626	-7.67789	0.00194661	0.0361635	FALSE	14316	-2.82139	0.0754828	0.559803	FALSE	763	6.31589	2.46737e-06	0.00034212	TRUE	1084
1160	lib2_mRNA_6014	E	lysine-specific demethylase 8-like	F:calcium ion binding	EF-hand domain; EF-hand domain pair; JmjC domain;	3.86879	0	0.623311	3.80882	2.0588e-05	807.118	515.755	390.251	216.784	104.471	34.8823	4.21952	15.0814	37614	-0.122794	1	1	FALSE	14419	-5.85215	0.0699301	0.503373	FALSE	18735	-2.63485	0.153846	0.871483	FALSE	38565	-0.145682	1	1	FALSE	13883	-5.85068	0.0699301	0.522342	FALSE	345	7.55295	1.56097e-07	4.80716e-05	TRUE	501
1161	lib3_mRNA_11179	A	pre-mrna-processing-splicing factor partial	F:K63-linked polyubiquitin binding; F:U5 snRNA binding; C:nuclear speck; P:assembly of spliceosomal tri-snRNP; F:U6 snRNA binding; C:U5 snRNP; C:catalytic step 2 spliceosome; C:membrane	PRP8 domain IV core; Pre-mRNA-processing-splicing factor 8, U6-snRNA-binding; Pre-mRNA-processing-splicing factor 8, U5-snRNA-binding; JAB1/MPN/MOV34 metalloenzyme domain; Pre-mRNA-processing-splicing factor 8 family; Ribonuclease H-like domain; RNA recognition motif, spliceosomal PrP8; PROCT domain;	387.302	220.341	65.7559	86.7692	85.307	378.426	224.203	174.694	196.375	83.4399	80.0631	17.763	45.2518	3566	4.44039	0.000296678	0.00883926	TRUE	5815	3.62725	0.00238684	0.0436099	FALSE	15304	1.88429	0.0968279	0.634328	FALSE	13095	2.28466	0.0432042	0.350537	FALSE	12055	2.25901	0.0490361	0.418087	FALSE	2727	4.40696	0.00032047	0.0124858	FALSE	4127
1166	lib11-17_mRNA_120900	H	hypothetical protein	NA	NA	1.23674	1.04143	2.61086	0.285277	0.260871	4.0012	99.67	241.915	355.393	630.297	184.127	1.12021	8.806	37582	0.13379	1	1	FALSE	38075	-0.0984293	1	1	FALSE	30020	1.17365	0.592075	1	FALSE	37316	-1.78344	1	1	FALSE	36061	-1.83317	1	1	FALSE	23762	1.76659	0.461538	1	FALSE	1360
1167	lib11-17_mRNA_120899	H	hypothetical protein	NA	Others	1.23674	1.04143	2.61086	0.285277	0.260871	4.0012	99.67	241.915	355.393	630.297	184.127	1.12021	8.806	37583	0.13379	1	1	FALSE	38076	-0.0984293	1	1	FALSE	30021	1.17365	0.592075	1	FALSE	37317	-1.78344	1	1	FALSE	36062	-1.83317	1	1	FALSE	23763	1.76659	0.461538	1	FALSE	1361
1168	lib11-17_mRNA_120901	H	collagen alpha-1 chain	P:blood vessel morphogenesis; P:tissue development; P:neuromuscular junction development; C:collagen type IV; P:cellular response to amino acid stimulus; F:extracellular matrix structural constituent	Collagen IV, non-collagenous; Collagen triple helix repeat; C-type lectin fold;	1.23674	1.04143	2.61086	0.285277	0.260871	4.0012	99.67	241.915	355.393	630.297	184.127	1.12021	8.806	37584	0.13379	1	1	FALSE	38077	-0.0984293	1	1	FALSE	30022	1.17365	0.592075	1	FALSE	37318	-1.78344	1	1	FALSE	36063	-1.83317	1	1	FALSE	23764	1.76659	0.461538	1	FALSE	1362
1169	lib2_mRNA_26518	B	trna pseudouridine synthase mitochondrial-like isoform x1	F:oxidosqualene cyclase activity; C:mitochondrion; C:nucleolus; P:positive regulation of transcription from RNA polymerase II promoter; F:ligand-dependent nuclear receptor transcription coactivator activity; C:nuclear chromatin; C:transcription factor complex; P:tRNA pseudouridine synthesis; F:protein binding; F:pseudouridine synthase activity	Pseudouridine synthase I, TruA, alpha/beta domain; Pseudouridine synthase I, TruA, N-terminal; Pseudouridine synthase, catalytic domain; Pseudouridine synthase I, TruA family; Pseudouridine synthase I, TruA, C-terminal;	574.285	1020.88	143.85	114.227	85.3667	57.4323	51.8525	38.2005	25.185	14.2769	16.6321	5.78982	18.8052	909	6.61273	1.39717e-06	0.000163304	TRUE	488	7.44378	1.48329e-07	3.22939e-05	TRUE	3200	4.61903	0.000322642	0.0107123	FALSE	4324	4.28893	0.000663119	0.0162937	FALSE	5064	3.86492	0.00186789	0.0391896	FALSE	6067	3.29271	0.00690698	0.120956	FALSE	6380
1171	lib11-17_mRNA_92100	B	kinesin-like protein kif18a	F:microtubule motor activity; F:microtubule binding; C:microtubule; F:ATP binding; P:microtubule-based movement; C:kinesin complex; P:metabolic process	P-loop containing nucleoside triphosphate hydrolase; Kinesin-like protein family; Kinesin motor domain;	262.781	486.779	275.476	130.961	98.6226	490.307	114.34	74.5109	35.0881	31.4751	22.6257	14.883	49.3133	4410	4.13491	0.000706054	0.0170103	FALSE	2392	5.02456	6.96705e-05	0.00309457	TRUE	3798	4.20408	0.000601288	0.016803	FALSE	8031	3.13255	0.00748294	0.0989235	FALSE	9468	2.72215	0.0192774	0.216323	FALSE	1830	5.03454	6.89012e-05	0.00400026	TRUE	6627
1172	lib1_mRNA_20492	F	protein plant cadmium resistance 3-like	NA	PLAC8 motif-containing protein family;	3.48902	7.07194	37.5969	60.0772	178.014	201.939	322.521	388.354	246.89	185.295	98.7206	14.9877	60.702	18269	-2.07814	0.151774	0.882325	FALSE	25071	-1.07565	0.409654	1	FALSE	21458	1.32298	0.24914	1	FALSE	15747	1.99896	0.0771941	0.520833	FALSE	5579	3.5636	0.00273694	0.0521221	FALSE	4249	3.74506	0.00178406	0.0446102	FALSE	2418
1173	lib2_mRNA_1743	E	complement c1q tumor necrosis factor-related protein 4	F:protein binding	Tumour necrosis factor-like domain; Complement C1q protein;	3.37259	5.96597	293.592	418.507	408.691	698.163	33.4503	0	3.16658e-17	3.32213e-14	7.59813	4.48642	35.2452	30598	-0.403478	0.859967	1	FALSE	31272	0.405349	0.790236	1	FALSE	1330	6.01111	8.19682e-06	0.000650401	TRUE	1097	6.52566	2.1126e-06	0.000204361	TRUE	962	6.48584	2.5514e-06	0.000281784	TRUE	415	7.25685	2.7618e-07	7.0706e-05	TRUE	8114
1174	lib4_5_mRNA_9510	A	spliceosome rna helicase ddx39b isoform x1	C:nuclear speck; P:positive regulation of DNA-dependent transcription, elongation; F:ATP-dependent protein binding; P:intronless viral mRNA export from host nucleus; C:cytoplasm; C:spliceosomal complex; P:spliceosomal complex assembly; F:U6 snRNA binding; C:U6 snRNP; C:transcription export complex; C:U4 snRNP; P:negative regulation of DNA damage checkpoint; F:ATP-dependent RNA helicase activity; …	RNA helicase, DEAD-box type, Q motif; P-loop containing nucleoside triphosphate hydrolase;	506.075	432.699	392.486	249.333	211.002	4.00516	23.4992	46.8106	27.3843	17.7842	7.14111	16.1149	14.6701	2611	4.96605	8.30366e-05	0.0033789	TRUE	2844	4.74051	0.000142789	0.00531045	TRUE	2890	4.60045	0.000206155	0.00757896	TRUE	4920	3.94688	0.00107926	0.0233063	FALSE	5192	3.70466	0.00194971	0.0398976	FALSE	14710	-1.98735	0.137632	0.935884	FALSE	29103
1175	lib3_2_mRNA_36642	C	hypothetical protein BRAFLDRAFT_125125-like	F:zinc ion binding	Others	442.307	91.6675	402.901	418.166	281.516	175.682	6.93382	2.09154	5.16092	3.22836	0	1.87791	30.3041	561	7.82052	2.87799e-07	5.45054e-05	TRUE	2526	5.55437	9.11738e-05	0.00378879	TRUE	507	7.69497	1.76887e-07	3.70682e-05	TRUE	582	7.75619	1.53929e-07	2.81002e-05	TRUE	795	7.17228	1.212e-06	0.000161975	TRUE	1150	6.48891	1.05343e-05	0.000973238	TRUE	18696
1179	lib10_mRNA_51647	B	swi snf-related matrix-associated actin-dependent regulator of chromatin subfamily a member 5	P:ATP-dependent chromatin remodeling; F:histone binding; P:DNA-dependent transcription, initiation; P:chromatin silencing at rDNA; F:nucleosome binding; C:chromatin silencing complex; P:nucleosome positioning; C:RSF complex; P:double-strand break repair; F:metal ion binding; C:NURF complex; P:retina development in camera-type eye; F:DNA binding; C:condensed chromosome; F:ATPase activity; P:nucleo…	Helicase superfamily 1/2, ATP-binding domain; SNF2-related; ISWI, HAND domain; SLIDE domain; SANT domain; P-loop containing nucleoside triphosphate hydrolase; SANT/Myb domain; Helicase, C-terminal; ISWI family family; Homeodomain-like;	210.365	402.767	233.362	199.364	129.673	289.046	83.2643	81.0595	106.034	65.6709	53.898	18.5709	47.2407	6341	3.4962	0.00298625	0.0500358	FALSE	3411	4.43334	0.00030466	0.00948957	TRUE	5260	3.64669	0.00206416	0.0416861	FALSE	6704	3.42031	0.00362121	0.0573895	FALSE	8929	2.79882	0.015475	0.184122	FALSE	3718	3.95446	0.00109972	0.0314258	FALSE	10693
1182	lib11-17_mRNA_29726	J	complement component c6	P:positive regulation of angiogenesis; C:extracellular space; P:positive regulation of activation of membrane attack complex; P:positive regulation of apoptotic process; C:membrane attack complex; P:in utero embryonic development; C:nucleus; F:protein binding	Low-density lipoprotein (LDL) receptor class A repeat; Tyrosine-protein kinase ephrin type A/B receptor-like; Thrombospondin, type 1 repeat; Low-density lipoprotein (LDL) receptor class A, conserved site; Membrane attack complex component/perforin domain, conserved site; Membrane attack complex component/perforin/complement C9 family; Membrane attack complex component/perforin (MACPF) domain;	0.935317	0	6.81586	2.1444	8.5208e-43	0	28.1858	90.7248	222.927	112.186	1090.54	8.20427	10.2483	16380	-3.02958	0.10714	0.693883	FALSE	8957	-6.79926	0.0116959	0.137727	FALSE	32306	-0.265108	0.931237	1	FALSE	19984	-1.90815	0.192396	1	FALSE	8295	-6.79818	0.0116959	0.14882	FALSE	7528	-6.71286	0.0144479	0.202564	FALSE	15567
1187	lib4_5_mRNA_17236	H	defense protein 3-like	P:carbohydrate metabolic process	Reeler domain;	15.1273	2.20178	7.02722	7.96592	5.79565e-115	12.1486	33.1196	302.827	401.329	241.428	527.623	13.9258	1.66219e-64	30898	0.118747	0.954308	1	FALSE	14813	-2.6208	0.0747027	0.535479	FALSE	25743	-0.979989	0.432967	1	FALSE	27316	-0.801487	0.528237	1	FALSE	5484	-7.55616	0.00255428	0.0488976	FALSE	31356	-0.195777	0.89809	1	FALSE	19159
1189	lib2_mRNA_9101	A	protein farnesyltransferase geranylgeranyltransferase type-1 subunit alpha	F:acetylcholine receptor regulator activity; P:neurotransmitter receptor metabolic process; F:microtubule binding; C:microtubule associated complex; C:protein farnesyltransferase complex; C:CAAX-protein geranylgeranyltransferase complex; F:protein farnesyltransferase activity; F:alpha-tubulin binding; P:positive regulation of tubulin deacetylation; F:Rab geranylgeranyltransferase activity; F:rece…	Protein prenyltransferase, alpha subunit;	675.707	104.059	154.811	305.31	356.935	156.503	39.3775	27.6052	42.8026	27.8221	21.461	6.85911	65.0379	923	6.60586	1.47368e-06	0.000169635	TRUE	5303	3.90871	0.00167005	0.0334597	FALSE	3429	4.48298	0.000408099	0.0126448	FALSE	1971	5.46453	2.65585e-05	0.00143163	TRUE	1549	5.68624	1.7092e-05	0.00116991	TRUE	2871	4.49624	0.000393094	0.0145471	FALSE	9711
1190	lib11-17_mRNA_110031	A	dnaj homolog subfamily c member 1	C:endoplasmic reticulum part; P:regulation of translation; P:protein folding; F:chaperone binding; P:regulation of protein secretion; C:membrane part; C:nucleus; C:plasma membrane; F:chromatin binding; F:DNA binding	DnaJ domain; SANT domain; SANT/Myb domain; Homeodomain-like;	421.022	525.959	181.366	201.141	200.193	242.26	49.7184	68.4411	69.837	25.1263	22.1398	10.1053	9.98617	2095	5.36974	3.43827e-05	0.00173669	TRUE	1593	5.6914	1.30166e-05	0.000862508	TRUE	4020	4.15674	0.000765035	0.0198922	FALSE	3942	4.30738	0.000453094	0.0122119	FALSE	3588	4.29816	0.000498305	0.0147555	FALSE	2617	4.57261	0.000273469	0.0111024	FALSE	10594
1193	lib3_2_mRNA_12517	A	cysteine synthase	F:pyridoxal phosphate binding; F:cysteine synthase activity; P:cysteine biosynthetic process from serine; F:transferase activity	Tryptophan synthase beta subunit-like PLP-dependent enzyme;	733.713	50.8745	34.9746	62.4888	43.8379	7.387	26.0639	40.3849	238.386	287.092	266.551	24.0058	28.7662	2615	4.92917	8.40316e-05	0.00341416	TRUE	24473	1.0812	0.334261	1	FALSE	30397	0.541666	0.645192	1	FALSE	21838	1.37812	0.213832	1	FALSE	24955	0.866774	0.446954	1	FALSE	16475	-1.68972	0.168284	1	FALSE	31902
1195	lib3_2_mRNA_68974	C	hypothetical protein	NA	Headcase protein family;	0	0	570.725	588.927	239.038	169.878	10.8034	2.63985	2.79043	0.585195	8.14311e-11	0	4.77057	40756	0	1	1	FALSE	41349	0	1	1	FALSE	109	13.0609	1.29857e-09	1.26576e-06	TRUE	104	13.3461	5.80141e-10	5.9267e-07	TRUE	340	11.6503	6.93631e-08	2.12993e-05	TRUE	452	11.0717	3.7049e-07	8.68941e-05	TRUE	5456
1197	lib10_mRNA_14139	A	pwwp domain-containing protein 2b	NA	PWWP domain;	556.143	483.461	237.534	208.426	140.897	69.2523	42.8782	47.7785	50.6835	49.8004	36.9725	14.4024	32.2884	2141	5.26338	3.66961e-05	0.00182102	TRUE	2326	5.06181	6.1643e-05	0.0028157	TRUE	4236	4.03748	0.000913513	0.0229124	FALSE	5188	3.84989	0.00137769	0.028214	FALSE	6545	3.28358	0.00535702	0.0860531	FALSE	10534	2.25931	0.0480535	0.484485	FALSE	15960
1200	lib3_mRNA_18212	G	laminin subunit alpha- partial	P:cell adhesion	Laminin G domain; Laminin domain II; Concanavalin A-like lectin/glucanase domain;	7.42132	0	1.80763	3.85128	2.34787	11.0801	142.09	577.332	535.253	136.731	157.281	15.8427	27.5919	24282	-1.08596	0.384623	1	FALSE	5365	-7.74237	0.00171065	0.0334962	FALSE	9916	-3.08536	0.0216997	0.232504	FALSE	16110	-2.02451	0.0954804	0.603943	FALSE	13091	-2.71615	0.0542639	0.440302	FALSE	29915	-0.51277	0.712491	1	FALSE	5683
1201	lib3_mRNA_7882	A	ski dach domain-containing protein partial	C:nucleus	DNA binding domain, putative; Protein of unknown function DUF4584 family; Transforming protein Ski;	647.306	394.175	199.769	188.69	256.444	225.616	37.9208	42.1649	25.1194	20.812	24.8859	5.77446	11.7457	786	6.78917	8.75072e-07	0.000118286	TRUE	1326	6.07483	6.21759e-06	0.000498186	TRUE	2401	5.09639	9.48857e-05	0.00419876	TRUE	2746	5.01656	0.000104269	0.00403429	TRUE	1823	5.45477	3.26324e-05	0.00190184	TRUE	1683	5.26895	5.1531e-05	0.00323468	TRUE	8840
1203	lib3_mRNA_10037	G	hypothetical protein	NA	NA	0.740326	289.843	93.9007	75.6101	78.0521	10.7503	125.335	532.265	300.734	80.0392	100.293	3.93332	16.6667	21075	-2.29181	0.265734	1	FALSE	1325	6.17674	6.213e-06	0.000498186	TRUE	3437	4.55405	0.000417579	0.0129084	FALSE	4791	4.24524	0.000978351	0.0216961	FALSE	4189	4.28496	0.000860502	0.021825	FALSE	20149	1.43244	0.321239	1	FALSE	2087
1207	lib6_7_mRNA_374	B	hypothetical protein BRAFLDRAFT_69714-like	P:regulation of cell cycle; F:protein kinase binding; P:cell cycle; P:cell division; P:regulation of cyclin-dependent protein serine/threonine kinase activity; C:nucleus	NA	2.72503e-207	2188.44	9.76217	0	0	0	0	0	0	0	0	0	0	40757	0	1	1	FALSE	16	14.8456	1.02448e-11	6.76582e-08	TRUE	6820	7.20113	0.0055336	0.0844231	FALSE	41818	0	1	1	FALSE	40260	0	1	1	FALSE	42462	5.12548e-15	1	1	FALSE	43031
1209	lib6_7_mRNA_601	G	hypothetical protein BRAFLDRAFT_122738-like	NA	Others	0	0	0	0	0	43.9381	130.774	1289.58	140.888	15.8707	32.9027	0	0	40758	0	1	1	FALSE	41350	0	1	1	FALSE	41658	0	1	1	FALSE	41819	0	1	1	FALSE	40261	0	1	1	FALSE	1818	9.12266	6.80411e-05	0.00395898	TRUE	516
1212	lib3_2_mRNA_49609	A	acetyl-coenzyme a synthetase 2- mitochondrial-like	F:AMP binding; F:ATP binding; F:acetate-CoA ligase activity; P:acetyl-CoA biosynthetic process from acetate	AMP-binding, conserved site; Acetate-CoA ligase family; AMP-binding enzyme C-terminal domain; AMP-dependent synthetase/ligase;	401.35	338.2	97.1163	99.2768	66.5226	218.832	137.876	157.571	152.071	123.614	39.1798	12.9622	90.9965	2657	4.94399	9.02402e-05	0.0035964	TRUE	2981	4.69757	0.000173627	0.00618824	TRUE	8727	2.89898	0.0133366	0.162366	FALSE	9225	2.93169	0.0124488	0.143375	FALSE	11920	2.35289	0.0431734	0.384816	FALSE	3420	4.06921	0.000843325	0.0258641	FALSE	4906
1214	lib3_mRNA_25220	D	udp-sugar transporter protein partial	C:Golgi membrane; P:nucleotide transmembrane transport; F:sugar:hydrogen symporter activity; P:nucleotide-sugar transport; F:nucleotide-sugar transmembrane transporter activity; P:carbohydrate transport; P:proton transport; C:integral to membrane	Nucleotide-sugar transporter family; UDP/CMP-sugar transporter family; UDP-galactose transporter family;	4.65514	80.1143	269.249	410.846	846.054	45.3177	10.139	15.3825	19.9016	8.9768	2.77346	6.32906	30.5282	30233	-0.436779	0.790236	1	FALSE	6248	3.64649	0.00315559	0.0536332	FALSE	1927	5.39602	4.02909e-05	0.00222146	TRUE	1448	6.00783	6.72597e-06	0.000493514	TRUE	592	7.04588	4.35831e-07	7.82184e-05	TRUE	8203	2.82464	0.0195116	0.252716	FALSE	29081
1225	lib1_mRNA_36968	A	enhancer of rudimentary homolog	P:positive regulation of Notch signaling pathway; P:regulation of transcription from RNA polymerase II promoter; P:cell cycle; P:pyrimidine nucleotide biosynthetic process; C:nucleus	Enhancer of rudimentary family;	286.544	85.8436	352.699	245.469	292.252	230.903	142.989	84.9619	64.3192	34.9245	18.3079	8.25733	9.95098	2506	5.10358	7.20433e-05	0.00302543	TRUE	7116	3.36628	0.00514885	0.0768754	FALSE	1792	5.40527	2.94583e-05	0.00174655	TRUE	2794	4.88421	0.00011118	0.00422778	TRUE	2137	5.13282	6.27144e-05	0.003118	TRUE	2308	4.79223	0.000161515	0.00743283	TRUE	3266
1229	lib1_mRNA_18210	D	small nuclear ribonucleoprotein sm d3	C:U4 snRNP; C:methylosome; C:viral nucleocapsid; C:cytosol; P:termination of RNA polymerase II transcription; F:histone pre-mRNA DCP binding; C:U7 snRNP; C:extracellular vesicular exosome; P:protein methylation; P:mRNA 3'-end processing; C:U1 snRNP; F:enzyme binding; C:pICln-Sm protein complex; P:spliceosomal snRNP assembly; P:histone mRNA metabolic process; P:ncRNA metabolic process; C:catalytic…	Like-Sm (LSM) domain; Ribonucleoprotein LSM domain, eukaryotic/archaea-type; Ribonucleoprotein LSM domain; Like-Sm (LSM) domain containing protein, LSm4/SmD1/SmD3 family;	431.044	131.873	76.6917	100.45	714.758	94.896	102.19	91.104	67.317	31.5767	13.2269	15.1385	137.712	2812	4.82428	0.00011337	0.00428346	TRUE	7834	3.11659	0.00751212	0.101881	FALSE	12448	2.33575	0.0420445	0.358858	FALSE	9959	2.7256	0.0174396	0.183598	FALSE	1526	5.55423	1.60397e-05	0.00111675	TRUE	8325	2.64182	0.0217885	0.278071	FALSE	7624
1234	lib2_mRNA_11079	C	headcase protein homolog	F:metal ion binding	Headcase protein family;	0	234.468	419.404	343.874	314.783	256.612	47.9071	46.4245	35.5764	4.06676	10.0673	8.26487	19.9161	9420	-6.72115	0.0144479	0.161582	FALSE	2846	4.81379	0.000143533	0.00531045	TRUE	1544	5.65382	1.51531e-05	0.00104271	TRUE	2053	5.36914	3.09958e-05	0.00160408	TRUE	1995	5.23864	4.7205e-05	0.00251396	TRUE	2047	4.94318	0.000108303	0.00562127	TRUE	9061
1236	lib11-17_mRNA_25928	C	rna-binding protein 7	F:nucleic acid binding; F:nucleotide binding	RNA recognition motif domain; Nucleotide-binding alpha-beta plait domain;	3.80172	108.055	276.362	379.446	474.26	341.815	57.4557	25.6965	31.901	13.3251	16.0777	9.16722	22.9188	24377	-1.25252	0.407108	1	FALSE	6510	3.54848	0.0036054	0.0588406	FALSE	2513	4.9038	0.000112324	0.00474888	TRUE	2052	5.36261	3.0491e-05	0.00157873	TRUE	1513	5.68162	1.56885e-05	0.00110168	TRUE	1660	5.20855	4.7205e-05	0.00302129	TRUE	8185
1242	lib1_mRNA_29889	A	chromobox protein homolog 1	C:male pronucleus; C:centromeric heterochromatin; C:female pronucleus; C:spindle; C:chromocenter; F:protein homodimerization activity; P:negative regulation of transcription, DNA-dependent	Chromo/chromo shadow domain; Chromo shadow domain; Chromo domain-like;	519.379	423.584	193.624	153.587	482.497	150.072	33.4503	22.9365	13.0981	16.2998	8.87685	6.36443	3.80471	1120	6.33302	2.96267e-06	0.000281046	TRUE	1338	6.03998	6.52223e-06	0.000515645	TRUE	2639	4.91252	0.000139282	0.00560607	TRUE	3537	4.58065	0.000282744	0.00849319	TRUE	1052	6.2278	3.93425e-06	0.000397156	TRUE	2770	4.54245	0.000332757	0.0127632	FALSE	10597
1243	lib4_5_mRNA_7375	J	hypothetical protein BRAFLDRAFT_92803-like	NA	Others	0	0	2.68237e-24	0	2.24452e-22	6.09521e-19	0	8.90967	110.411	66.183	1306.44	6.21016	3.11322e-37	11444	-6.31331	0.0294118	0.272159	FALSE	11074	-6.40167	0.0294118	0.271332	FALSE	9689	-6.55416	0.0180599	0.196859	FALSE	9114	-6.79173	0.0116959	0.135622	FALSE	10461	-6.4006	0.0294118	0.286634	FALSE	9351	-6.31553	0.0294118	0.332527	FALSE	8597
1246	lib2_mRNA_21003	C	transcription initiation factor tfiid subunit 10	P:translational initiation; F:translation initiation factor activity; C:nucleus; P:DNA-dependent transcription, initiation	Transcription initiation factor TFIID, 23-30kDa subunit family;	63.6199	93.935	324.533	478.91	26.6713	217.562	153.123	56.9705	41.6102	31.0318	33.242	6.32789	65.3823	7799	3.31356	0.00677404	0.092283	FALSE	5449	3.87616	0.00179821	0.0350619	FALSE	1646	5.66565	1.96791e-05	0.00126921	TRUE	1259	6.22922	3.70948e-06	0.000312817	TRUE	14622	2.06265	0.0901528	0.653866	FALSE	1923	5.08619	8.37642e-05	0.00462798	TRUE	2473
1248	lib3_mRNA_41405	A	hypothetical protein BRAFLDRAFT_90738-like	F:metal ion binding	Others	524.592	497.742	173.729	130.266	96.2645	94.9038	24.625	91.7709	127.974	50.2476	49.592	17.3609	27.0125	2706	4.91095	9.58503e-05	0.00376338	TRUE	2678	4.83554	0.000109042	0.00432609	TRUE	6637	3.31794	0.00469113	0.0750963	FALSE	9167	2.90348	0.0117787	0.136516	FALSE	10953	2.46611	0.0313715	0.304309	FALSE	9554	2.44528	0.034451	0.382944	FALSE	29289
1250	lib3_2_1_mRNA_39832	A	developmentally-regulated gtp-binding protein 2	F:GTP binding	Small GTP-binding protein domain; GTP binding domain; P-loop containing nucleoside triphosphate hydrolase; GTP1/OBG, conserved site;	861.972	294.38	277.402	211.589	255.917	5.24958	15.9484	10.0068	10.5538	9.13965	4.53509	9.14468	11.4662	896	6.54627	1.32756e-06	0.000157271	TRUE	2569	4.99729	9.64454e-05	0.00396891	TRUE	2503	4.91275	0.000110697	0.00469879	TRUE	3475	4.52368	0.000274659	0.00839752	TRUE	2730	4.79533	0.000163423	0.00633061	TRUE	28589	-0.791594	0.590489	1	FALSE	24146
1251	lib11-17_mRNA_116537	J	dermatopontin 2	P:cellular protein modification process; F:calcium ion binding	Dermatopontin family family;	4.38682e-17	0.949261	1.94497e-18	0	1.9324e-19	8.37289e-21	16.9327	41.4378	94.2711	51.8675	1284.57	5.52252	3.65956e-24	12358	-6.14626	0.0384615	0.330293	FALSE	21088	-2.45097	0.233032	1	FALSE	10821	-6.38676	0.0294118	0.27745	FALSE	10160	-6.62404	0.0180599	0.183598	FALSE	11387	-6.23342	0.0384615	0.347511	FALSE	10224	-6.14847	0.0384615	0.398983	FALSE	16319
1255	lib11-17_mRNA_104011	H	ovochymase- partial	F:serine-type endopeptidase activity; P:proteolysis; F:protein binding	Low-density lipoprotein (LDL) receptor class A repeat; Sushi/SCR/CCP domain; Peptidase S1; Peptidase S1, trypsin family, active site; Low-density lipoprotein (LDL) receptor class A, conserved site; Peptidase S1A, chymotrypsin-type family; CUB domain; Trypsin-like cysteine/serine peptidase domain;	0	0	3.03711	0	0	2.77264	22.7317	251.238	311.136	498.584	335.567	0.961699	0	31375	-3.7181	1	1	FALSE	29108	-3.80094	0.555556	1	FALSE	26003	1.59355	0.461538	1	FALSE	28664	-4.17012	0.555556	1	FALSE	28553	-3.79993	0.555556	1	FALSE	24124	1.45427	0.494949	1	FALSE	4299
1256	lib1_mRNA_4541	D	protein bud31 homolog	P:regulation of transcription from RNA polymerase II promoter; F:sequence-specific DNA binding transcription factor activity; C:spliceosomal complex; P:mRNA splicing, via spliceosome	G10 protein family; BUD31/G10-related, conserved site;	222.591	19.3894	174.682	192.486	991.823	79.6037	100.351	46.6922	33.5638	12.4189	11.2996	10.6074	9.89242	3937	4.38105	0.000461156	0.012445	FALSE	25403	0.865646	0.459603	1	FALSE	4369	4.03309	0.00102705	0.0249759	FALSE	4243	4.17437	0.00061519	0.0154046	FALSE	824	6.53697	1.35396e-06	0.000174578	TRUE	7649	2.8985	0.0155924	0.216582	FALSE	5395
1259	lib1_mRNA_40370	G	actin beta gamma 1	C:nuclear chromatin; C:focal adhesion; F:kinesin binding; F:nitric-oxide synthase binding; P:axon guidance; C:postsynaptic density; F:ubiquitin protein ligase binding; P:vascular endothelial growth factor receptor signaling pathway; F:RNA polymerase II distal enhancer sequence-specific DNA binding; P:platelet aggregation; C:blood microparticle; F:nucleosomal DNA binding; C:cytosol; P:retina homeo…	Actin, conserved site; Actin family family;	10.1827	19.9538	41.0835	13.7719	42.1034	3.30467	140.05	633.691	549.645	55.7852	34.7051	5.08618	27.9252	24587	0.990363	0.446715	1	FALSE	16706	1.95644	0.119067	0.75719	FALSE	8779	2.99743	0.0138448	0.167554	FALSE	22217	1.42703	0.250027	1	FALSE	8875	3.03088	0.0146083	0.174882	FALSE	30063	-0.610237	0.739938	1	FALSE	2278
1260	lib3_mRNA_60494	J	complement component c6	P:peptide catabolic process; F:protein binding; P:immune response; C:membrane attack complex; P:protein O-linked glycosylation; F:metal ion binding; C:proteinaceous extracellular matrix; F:metallopeptidase activity; P:proteolysis; P:biological regulation; C:cytoplasmic part; C:nucleus	Tyrosine-protein kinase ephrin type A/B receptor-like; Thrombospondin, type 1 repeat;	0	0	0.575733	0	1.06834	0	22.8759	120.175	193.09	57.0354	1090.48	5.38388	2.71296	12878	-6.11011	0.0512821	0.407579	FALSE	12165	-6.1983	0.0384615	0.329308	FALSE	15251	-3.0846	0.0947712	0.634328	FALSE	10278	-6.58774	0.0180599	0.183598	FALSE	20699	-2.25596	0.233032	1	FALSE	10837	-6.11232	0.0512821	0.484485	FALSE	12299
1262	lib11-17_mRNA_50198	A	hypothetical protein	NA	NA	336.075	170.915	178.743	166.052	83.7533	309.326	209.765	161.536	158.733	46.9799	17.6592	7.44156	11.4477	2025	5.48212	2.99031e-05	0.00156111	TRUE	3502	4.50782	0.000358079	0.0107758	FALSE	3184	4.57379	0.00030535	0.0101859	FALSE	3611	4.46946	0.000326166	0.00953334	TRUE	6291	3.4794	0.00452043	0.0763314	FALSE	1595	5.36252	4.06855e-05	0.00270844	TRUE	2018
1263	lib11-17_mRNA_50199	A	hypothetical protein	NA	NA	336.075	170.915	178.743	166.052	83.7533	309.326	209.765	161.536	158.733	46.9799	17.6592	7.44156	11.4477	2026	5.48212	2.99031e-05	0.00156111	TRUE	3503	4.50782	0.000358079	0.0107758	FALSE	3185	4.57379	0.00030535	0.0101859	FALSE	3612	4.46946	0.000326166	0.00953334	TRUE	6292	3.4794	0.00452043	0.0763314	FALSE	1596	5.36252	4.06855e-05	0.00270844	TRUE	2019
1267	lib3_mRNA_43813	D	kinetochore protein nuf2	C:chromosome, centromeric region; P:mitosis	Kinetochore protein Nuf2 family;	63.6162	122.965	157.839	220.773	753.207	196.806	105.373	35.4105	40.8282	49.4454	17.7448	12.4915	49.3461	12508	2.34114	0.0418652	0.355613	FALSE	7163	3.29155	0.00552163	0.079449	FALSE	5410	3.65235	0.00230923	0.0453505	FALSE	4439	4.1374	0.000720895	0.0172544	FALSE	1229	5.90561	6.9568e-06	0.000600197	TRUE	3623	3.96925	0.00103822	0.0304183	FALSE	5981
1280	lib3_mRNA_9460	E	transmembrane emp24 domain-containing protein 6	P:transport; C:integral to membrane	TMP21-related family; GOLD;	1.95994	0	0	0.876955	4.2136	943.722	797.158	244.408	83.9449	39.8331	8.8385	0	0	22579	4.68831	0.333333	1	FALSE	41351	0	1	1	FALSE	41659	0	1	1	FALSE	29437	4.04476	0.555556	1	FALSE	13896	5.84909	0.0699301	0.522342	FALSE	54	13.545	4.10299e-10	8.07271e-07	TRUE	75
1281	lib4_5_mRNA_19122	J	hypothetical protein BRAFLDRAFT_127514-like	NA	Others	0	0	0	0	0	1.30498	1.2389	2.45748	42.5687	47.3469	1344.14	16.9718	2.28287	5494	-7.7522	0.00171065	0.0327537	FALSE	5006	-7.84125	0.0013369	0.0279607	FALSE	4190	-7.99483	0.000851053	0.0214879	FALSE	4045	-8.23388	0.00051565	0.0133266	FALSE	4645	-7.84017	0.0013369	0.030202	FALSE	7719	-3.62298	0.0170347	0.234408	FALSE	7092
1282	lib11-17_mRNA_88198	G	greb1-like protein	NA	GREB1 family;	8.34858	0	3.63547	4.27915	0	148.824	437.132	363.418	339.828	207.884	104.397	9.13122	31.1187	37596	-0.128116	1	1	FALSE	8394	-6.95238	0.00956938	0.118816	FALSE	25170	-1.31291	0.360172	1	FALSE	26189	-1.08345	0.391261	1	FALSE	7742	-6.9513	0.00956938	0.128648	FALSE	3622	4.015	0.00102844	0.0301678	FALSE	1206
1291	lib1_mRNA_8889	A	baculoviral iap repeat-containing protein 5	P:negative regulation of neuron apoptotic process; F:cysteine-type endopeptidase inhibitor activity; P:mitosis; C:apical plasma membrane; P:cell division; P:regulation of type B pancreatic cell proliferation; P:embryo development; F:metal ion binding; C:kinetochore; P:cellular response to stem cell factor stimulus; P:cellular response to ethanol; P:microtubule cytoskeleton organization; P:negativ…	Baculoviral inhibition of apoptosis protein repeat;	465.203	271.765	289.717	319.591	257.938	59.5721	22.5014	13.1752	22.3318	20.0319	4.2922	1.07055	18.5823	306	8.66078	3.4372e-08	1.19343e-05	TRUE	722	7.89141	6.05281e-07	8.88737e-05	TRUE	571	7.99316	2.82082e-07	5.23499e-05	TRUE	534	8.14771	9.71227e-08	1.93217e-05	TRUE	692	7.81603	7.46e-07	0.000114537	TRUE	2009	5.69745	9.84079e-05	0.00520431	TRUE	4301
1292	lib6_7_mRNA_618	A	water dikinase	F:kinase activity; F:ATP binding; P:phosphorylation	Selenophosphate synthetase family; AIR synthase-related protein, C-terminal domain;	341.685	90.6817	151.411	203.251	236.566	243.077	129.99	90.0549	101.298	58.4781	40.7532	8.04349	91.2132	2144	5.39492	3.7084e-05	0.0018377	TRUE	6799	3.48283	0.00427285	0.0667706	FALSE	3989	4.22321	0.000696839	0.0185561	FALSE	3327	4.64959	0.000224575	0.00717167	TRUE	2644	4.86545	0.000139396	0.00560145	TRUE	2179	4.90382	0.000133643	0.00642906	TRUE	3360
1303	lib3_mRNA_28821	F	calm2_brafl ame: full=calmodulin-2 short= 2	P:positive regulation of ryanodine-sensitive calcium-release channel activity; P:regulation of heart rate; C:calcium channel complex; P:regulation of release of sequestered calcium ion into cytosol by sarcoplasmic reticulum; F:protein kinase binding; F:thioesterase binding; F:N-terminal myristoylation domain binding; P:regulation of cardiac muscle contraction; F:protein phosphatase activator acti…	EF-hand domain; EF-Hand 1, calcium-binding site; EF-hand domain pair;	15.6775	0	1.04233e-24	1.34137	0	114.17	552.382	543.848	270.099	130.02	60.1959	2.38809e-77	0	5995	7.6383	0.00255428	0.0443	FALSE	41352	0	1	1	FALSE	41660	0	1	1	FALSE	24694	4.62731	0.333333	1	FALSE	40262	0	1	1	FALSE	695	10.4987	1.73127e-06	0.000263903	TRUE	113
1306	lib1_mRNA_23713	F	hypothetical protein	NA	Others	9.64171	0	0	0	0	52.1408	444.708	432.922	211.426	317.447	109.892	3.24075	2.29186	21472	1.54996	0.317057	1	FALSE	17112	-5.47892	0.141414	0.810699	FALSE	15668	-5.62985	0.0979021	0.634328	FALSE	14858	-5.8653	0.0699301	0.478323	FALSE	16652	-5.47785	0.141414	0.831057	FALSE	4866	3.97547	0.00298885	0.0652462	FALSE	509
1308	lib10_mRNA_3039	F	nucleoside-diphosphate-sugar epimerase	C:integral to membrane; C:Golgi cisterna membrane; F:fucosyltransferase activity; P:protein glycosylation; P:fucosylation; F:isomerase activity; F:coenzyme binding	NAD-dependent epimerase/dehydratase, N-terminal domain; NAD(P)-binding domain;	1.0527	0	2.68877	0	0	391.475	750.119	86.9261	166.105	294.292	105.903	1.51342	14.37	37037	-0.492702	1	1	FALSE	24311	-4.41686	0.333333	1	FALSE	31644	0.80223	0.809635	1	FALSE	23659	-4.79476	0.333333	1	FALSE	23953	-4.41582	0.333333	1	FALSE	374	7.94188	2.00108e-07	5.68469e-05	TRUE	171
1312	lib1_mRNA_27449	A	dual adapter for phosphotyrosine and 3-phosphotyrosine and 3-phosphoinositide	F:phosphatidylinositol phosphate binding; C:membrane	Pleckstrin homology domain; Pleckstrin homology-like domain; SH2 domain;	311.043	291.304	173.279	317.907	267.56	193.546	25.4932	3.03766	12.7637	29.39	86.4574	12.646	12.9442	3359	4.61174	0.000235594	0.00745189	TRUE	3258	4.51769	0.000257934	0.00833733	TRUE	4959	3.7693	0.00165984	0.0355618	FALSE	3150	4.64567	0.000188093	0.00632976	TRUE	3294	4.39505	0.000353799	0.0114116	FALSE	3868	3.92753	0.00130894	0.0359318	FALSE	22807
1313	lib10_mRNA_100302	A	lamin b2	C:nuclear matrix; C:lamin filament; F:phospholipase binding; P:positive regulation of phosphorylation; F:structural molecule activity; C:nucleoplasm; C:nuclear inner membrane	Lamin Tail Domain; Intermediate filament protein family; Lamin family; Intermediate filament protein, conserved site;	392.769	343.553	132.629	139.323	44.5173	128.381	174.435	199.632	116.166	83.1294	17.0852	2.85428	16.778	796	7.06527	9.07872e-07	0.000121178	TRUE	844	6.87449	1.09914e-06	0.00013738	TRUE	2004	5.50548	4.66242e-05	0.0024715	TRUE	2088	5.58144	3.2743e-05	0.00165748	TRUE	5378	3.92846	0.00235277	0.0464806	FALSE	1814	5.45268	6.79419e-05	0.00395898	TRUE	1169
1314	lib11-17_mRNA_2815	C	hypothetical protein BRAFLDRAFT_120924-like	F:metal ion binding; F:nucleic acid binding	Zinc finger, C2H2-like; Zinc finger, C2H2; Zinc finger C2H2-type/integrase DNA-binding domain;	136.149	182.616	208.596	353.956	135.3	142.485	138.887	70.078	75.7614	65.6794	39.7817	13.4859	40.3206	7173	3.32806	0.00525345	0.0778138	FALSE	5481	3.75194	0.00189124	0.0366606	FALSE	4492	3.94452	0.0011221	0.0265401	FALSE	3023	4.70824	0.00016025	0.00563212	TRUE	6544	3.31949	0.00535218	0.0860531	FALSE	5334	3.39366	0.00446927	0.0890217	FALSE	5100
1315	lib3_2_mRNA_31755	J	complement factor b precursor	P:regulation of biological process; F:serine-type endopeptidase activity; P:proteolysis	von Willebrand factor, type A; Sushi/SCR/CCP domain; Peptidase S1; Peptidase S1, trypsin family, active site; Peptidase S1A, chymotrypsin-type family; Trypsin-like cysteine/serine peptidase domain;	0	2.35342	2.31813	0	1.56633	0	1.01526	2.84434	24.5108	46.6741	1285.94	33.6193	32.2929	3115	-8.73503	0.000164989	0.00560339	TRUE	7421	-3.79478	0.00578878	0.0828441	FALSE	6104	-3.82013	0.0036955	0.0643238	FALSE	2234	-9.21765	4.20739e-05	0.00199176	TRUE	5787	-4.36007	0.00320338	0.058802	FALSE	2327	-8.73727	0.000164989	0.00750726	TRUE	3832
1317	lib11-17_mRNA_89355	A	zinc finger protein 646-like	P:ion transport; F:nucleic acid binding; F:metal ion binding	Zinc finger, C2H2-like; Zinc finger, C2H2; Zinc finger C2H2-type/integrase DNA-binding domain;	568.592	366.32	164.484	163.036	124.435	91.4109	68.9379	84.7468	75.7431	47.9061	35.317	13.9223	31.7014	2090	5.34395	3.38182e-05	0.00171916	TRUE	2884	4.71024	0.000150558	0.00554651	TRUE	5698	3.55615	0.00292796	0.0536003	FALSE	6254	3.54437	0.00292889	0.0487366	FALSE	7160	3.1531	0.00699217	0.103756	FALSE	8275	2.70805	0.0213682	0.274354	FALSE	9875
1326	lib1_mRNA_27653	A	chromatin modification-related protein meaf6	P:histone H3-K14 acetylation; P:histone H4-K12 acetylation; P:histone H2A acetylation; C:nucleolus; P:histone H4-K5 acetylation; P:regulation of transcription, DNA-dependent; C:MOZ/MORF histone acetyltransferase complex; C:NuA4 histone acetyltransferase complex; F:transferase activity; P:histone H4-K8 acetylation; P:histone H4-K16 acetylation	Histone H4 acetyltransferase, NuA4 complex, Eaf6 family;	373.243	547.451	83.6704	143.518	388.899	222.736	79.8283	27.2929	13.3099	16.4847	16.7108	16.3472	5.6611	3459	4.50634	0.000259506	0.00797094	TRUE	2292	5.05926	5.88553e-05	0.00272825	TRUE	12325	2.35094	0.0393073	0.338843	FALSE	8018	3.1297	0.00721956	0.095666	FALSE	2935	4.566	0.000213316	0.00772198	TRUE	4135	3.76178	0.00167234	0.042876	FALSE	9768
1330	lib1_mRNA_9966	E	adp-ribosylation factor 1	P:regulation of cell shape; P:cell adhesion; P:regulation of hematopoietic stem cell differentiation; P:neurotransmitter secretion; F:GTP binding; P:endosomal transport; P:intracellular protein transport; P:ARF protein signal transduction; C:Golgi stack; P:compound eye development; P:post-Golgi vesicle-mediated transport; P:positive regulation of endocytosis; P:regulation of lipid storage; F:GTPa…	Small GTPase superfamily, SAR1-type family; Small GTPase superfamily, ARF/SAR type family; Small GTP-binding protein domain; Small GTPase superfamily, Rab type family; Small GTPase superfamily, ARF type family; P-loop containing nucleoside triphosphate hydrolase;	0.070223	26.0188	22.906	23.7636	0.132587	1478.89	326.289	102.502	101.451	9.2445	28.4295	5.96152	12.5221	12367	-5.33831	0.0384615	0.330293	FALSE	15205	2.11204	0.0957043	0.632207	FALSE	16696	1.9301	0.116901	0.743817	FALSE	17227	1.98481	0.0981985	0.605596	FALSE	10894	-4.86604	0.0294118	0.286634	FALSE	241	7.93571	4.77181e-08	2.10368e-05	TRUE	1121
1335	lib1_mRNA_26430	D	prefoldin subunit 3	P:protein folding; C:prefoldin complex; C:cytoplasm; C:nucleus	Prefoldin family; Prefoldin subunit 3 family; Prefoldin alpha-like family;	3.24787	16.1247	201.898	348.935	584.822	65.2795	77.4455	48.9894	31.2408	34.6618	19.7843	18.9225	116.3	13564	-2.51384	0.0613986	0.479873	FALSE	31597	-0.22985	0.856905	1	FALSE	6108	3.41085	0.00375669	0.0653461	FALSE	4132	4.20071	0.000541043	0.0139118	FALSE	2311	4.94435	8.46796e-05	0.00389306	TRUE	14271	1.78227	0.114223	0.850043	FALSE	12109
1339	lib10_mRNA_61229	I	collagen alpha-6 partial	P:tissue development; P:extracellular matrix organization; F:extracellular matrix structural constituent; P:organ development; P:neuromuscular junction development; P:blood vessel morphogenesis; P:macromolecule metabolic process; P:nervous system development; C:collagen type IV; P:cellular response to amino acid stimulus	Collagen IV, non-collagenous; C-type lectin fold;	3.78182	2.20177	3.18173	1.04857	1.93796	1.05991	3.96004	12.5469	301.634	815.516	99.0789	4.81266	32.7502	37167	-0.34141	1	1	FALSE	30065	-1.10238	0.593236	1	FALSE	31401	-0.586934	0.767802	1	FALSE	19602	-2.13947	0.155315	0.841788	FALSE	24911	-1.28009	0.440422	1	FALSE	22932	-2.10271	0.363636	1	FALSE	31488
1341	lib10_mRNA_100896	B	bipolar kinesin krp-130	F:microtubule binding; P:microtubule-based movement; F:ATP binding; P:metabolic process; C:kinesin complex; F:microtubule motor activity; C:microtubule	P-loop containing nucleoside triphosphate hydrolase; Kinesin-like protein family; Kinesin-associated microtubule-binding domain; Kinesin motor domain;	216.368	311.293	284.861	211.348	321.389	98.5516	65.0154	56.9684	48.671	46.7236	11.7984	4.36422	28.2936	1974	5.60624	2.69739e-05	0.00145045	TRUE	1384	6.13239	7.31082e-06	0.000560827	TRUE	1388	6.00681	9.26337e-06	0.000708565	TRUE	2025	5.57956	2.97438e-05	0.0015573	TRUE	1200	6.1784	6.48332e-06	0.000573544	TRUE	3010	4.47237	0.000508827	0.0178746	FALSE	4313
1342	lib10_mRNA_100898	B	bipolar kinesin krp-130	F:microtubule binding; P:microtubule-based movement; F:ATP binding; P:metabolic process; C:kinesin complex; F:microtubule motor activity; C:microtubule	P-loop containing nucleoside triphosphate hydrolase; Kinesin-like protein family; Kinesin-associated microtubule-binding domain; Kinesin motor domain;	216.368	311.293	284.861	211.348	321.389	98.5516	65.0154	56.9684	48.671	46.7236	11.7984	4.36422	28.2936	1975	5.60624	2.69739e-05	0.00145045	TRUE	1385	6.13239	7.31082e-06	0.000560827	TRUE	1389	6.00681	9.26337e-06	0.000708565	TRUE	2026	5.57956	2.97438e-05	0.0015573	TRUE	1201	6.1784	6.48332e-06	0.000573544	TRUE	3011	4.47237	0.000508827	0.0178746	FALSE	4314
1343	lib10_mRNA_92833	E	hypothetical protein BRAFLDRAFT_130446-like	F:receptor activity; P:regulation of cellular process; C:membrane	Sushi/SCR/CCP domain;	71.4354	306.674	24.421	35.7434	108.671	862.286	138.78	69.7069	35.2221	33.5049	93.5129	27.4143	141.998	20707	1.37915	0.217488	1	FALSE	6257	3.48015	0.00316204	0.0536924	FALSE	32139	-0.166378	0.890822	1	FALSE	32155	0.382057	0.745238	1	FALSE	14423	1.98404	0.0789678	0.581711	FALSE	1838	4.97115	7.196e-05	0.00411523	TRUE	9603
1349	lib2_mRNA_20007	A	hypothetical protein BRAFLDRAFT_124696-like	F:nucleic acid binding; F:DNA binding	Band 7 protein family;	1516.65	42.0477	100.287	108.698	32.4167	69.3232	7.91948	8.33007	21.9647	73.2357	46.3484	7.23187	3.74987	383	7.69669	8.26442e-08	2.28892e-05	TRUE	12430	2.52738	0.0395172	0.337775	FALSE	5231	3.78131	0.00195049	0.039616	FALSE	5226	3.89932	0.00149496	0.0300146	FALSE	14418	2.15284	0.0782522	0.576639	FALSE	6424	3.24687	0.00861416	0.142447	FALSE	32344
1352	lib2_mRNA_5787	D	phosphatidylinositol-glycan biosynthesis class f protein	C:integral to membrane; P:GPI anchor biosynthetic process; C:endoplasmic reticulum membrane	GPI biosynthesis protein Pig-F family;	0	29.7593	130.286	228.146	840.834	264.09	31.9504	33.5601	31.7487	22.0875	24.8347	30.7286	52.249	3346	-8.60564	0.000221343	0.00702414	TRUE	32218	-0.0461262	1	1	FALSE	13650	2.08164	0.0625729	0.487042	FALSE	8853	2.89001	0.0116177	0.135622	FALSE	2551	4.77081	0.000117803	0.00490635	TRUE	6104	3.10011	0.00745084	0.129689	FALSE	31982
1359	lib3_2_1_mRNA_21016	G	rna binding protein fox-1 homolog 3-like isoform x3	F:heterocyclic compound binding; F:organic cyclic compound binding	Others	48.1013	12.7532	37.5759	30.5641	16.025	52.0166	257.705	256.965	429.003	238.778	72.462	15.3104	32.8884	18381	1.64651	0.155107	0.895802	FALSE	31671	-0.262254	0.868856	1	FALSE	21460	1.29158	0.24914	1	FALSE	26192	0.994677	0.39154	1	FALSE	37473	0.0655088	1	1	FALSE	14507	1.75923	0.127948	0.935884	FALSE	3101
1360	lib11-17_mRNA_29173	E	hypothetical protein	NA	NA	444.487	0	4.8842	2.97862	0	939.177	467.05	76.6776	88.0552	56.4293	20.7806	4.56905	3.02123	1081	6.5796	2.5664e-06	0.000252239	TRUE	13285	-5.96505	0.0512821	0.40163	FALSE	38269	0.094885	1	1	FALSE	32541	-0.607862	0.790236	1	FALSE	12744	-5.96398	0.0512821	0.418087	FALSE	335	7.65876	1.33802e-07	4.24358e-05	TRUE	636
1361	lib1_mRNA_34690	C	hypothetical protein BRAFLDRAFT_123439-like	P:protein folding; P:protein peptidyl-prolyl isomerization; F:peptidyl-prolyl cis-trans isomerase activity	Others	0	14.2639	307.668	499.65	161.493	13.7307	5.33772	2.61401	29.9388	38.7952	27.7076	16.7532	223.554	5534	-7.73358	0.00171065	0.0327537	FALSE	31715	-0.230956	0.878556	1	FALSE	3712	4.19343	0.000566046	0.0159177	FALSE	2679	4.89371	9.16486e-05	0.00363332	TRUE	6561	3.26323	0.00551065	0.0860531	FALSE	31174	-0.285547	0.868856	1	FALSE	18288
1362	lib1_mRNA_34688	C	peptidyl-prolyl cis-trans isomerase fkbp2	P:protein folding; P:protein peptidyl-prolyl isomerization; C:extracellular vesicular exosome; F:peptidyl-prolyl cis-trans isomerase activity	Peptidyl-prolyl cis-trans isomerase, FKBP-type family; Peptidyl-prolyl cis-trans isomerase, FKBP-type, domain;	0	14.2639	307.668	499.65	161.493	13.7307	5.33772	2.61401	29.9388	38.7952	27.7076	16.7532	223.554	5535	-7.73358	0.00171065	0.0327537	FALSE	31716	-0.230956	0.878556	1	FALSE	3713	4.19343	0.000566046	0.0159177	FALSE	2680	4.89371	9.16486e-05	0.00363332	TRUE	6562	3.26323	0.00551065	0.0860531	FALSE	31175	-0.285547	0.868856	1	FALSE	18289
1364	lib2_mRNA_27113	J	hypothetical protein BRAFLDRAFT_81191-like	NA	BRICHOS domain;	0	0	7.75132e-05	0	3.60243e-78	0.000857042	5.66309e-35	23.5856	108.985	38.8354	1215.82	3.81031e-26	0.862672	40759	0	1	1	FALSE	41353	0	1	1	FALSE	38995	0.00167319	1	1	FALSE	41820	0	1	1	FALSE	40263	0	1	1	FALSE	40090	0.0155741	1	1	FALSE	43032
1371	lib6_7_mRNA_1298	C	ras-related protein rab-32-like	C:recycling endosome; C:autophagic vacuole; F:protein binding; P:olfactory learning; C:vesicle; P:ommochrome biosynthetic process; F:GTP binding; C:lysosome; P:protein transport; F:sphingomyelin phosphodiesterase activity; P:vesicle-mediated transport; P:Rab protein signal transduction; P:compound eye pigmentation; P:eye pigment precursor transport; P:regulation of lipid storage; F:GTPase activit…	Small GTP-binding protein domain; P-loop containing nucleoside triphosphate hydrolase; Small GTPase superfamily family; Small GTPase superfamily, Rab type family;	299.279	0.0850432	300.108	544.001	64.4533	85.8809	53.3851	4.4106	25.4955	34.0972	0.0384206	13.4356	15.0128	3633	4.46927	0.000320157	0.00936288	TRUE	6216	-6.40545	0.00294724	0.0503672	FALSE	3128	4.47451	0.000299756	0.0101457	FALSE	2080	5.33357	3.15229e-05	0.00161018	TRUE	13064	2.25589	0.0526874	0.428493	FALSE	8715	2.66915	0.0229775	0.280091	FALSE	12241
1374	lib3_mRNA_5921	B	protein tfg isoform x1	P:regulation of cellular process; F:protein binding	PB1 domain;	385.353	594.238	147.417	125.549	165.12	122.364	44.3316	52.1997	58.081	30.2296	20.1346	18.596	34.5661	3773	4.36729	0.000388592	0.0109211	FALSE	2396	4.9924	7.08805e-05	0.00314306	TRUE	8111	2.98233	0.00975993	0.127845	FALSE	9910	2.75146	0.0165538	0.177475	FALSE	7162	3.14535	0.00707103	0.104896	FALSE	8216	2.71294	0.0197442	0.255324	FALSE	18929
1377	lib2_mRNA_24956	B	cytochrome b5-like	F:heme binding; F:metal ion binding; P:sterol biosynthetic process	Cytochrome b5-like heme/steroid binding domain; Cytochrome b5, heme-binding site;	642.862	995.889	3.78265	10.5235	68.3401	70.9559	26.4743	36.8793	57.1228	23.8027	25.7625	18.0431	2.35877	2311	5.14886	5.03874e-05	0.00231586	TRUE	1438	5.78064	8.66826e-06	0.00064045	TRUE	14955	-2.23405	0.0784803	0.557442	FALSE	27203	-0.77462	0.505683	1	FALSE	14623	1.91692	0.0903393	0.653866	FALSE	12910	1.97078	0.085622	0.704647	FALSE	28974
1379	lib10_mRNA_88986	C	partial	C:nucleus	Coilin family;	11.2257	43.306	322.403	304.674	186.044	399.077	148.296	68.6577	43.561	12.3467	9.59789	2.4826	50.5199	16475	2.14176	0.114442	0.737983	FALSE	6009	4.08456	0.00258997	0.0457936	FALSE	899	6.98286	1.50371e-06	0.000177712	TRUE	1004	6.90704	1.58253e-06	0.000166834	TRUE	1400	6.18563	1.19528e-05	0.000907096	TRUE	466	7.28378	4.26589e-07	9.70714e-05	TRUE	1342
1380	lib1_mRNA_34961	E	tetraspanin family protein	C:integral to membrane; P:regulation of cellular process	Tetraspanin, conserved site; Tetraspanin/Peripherin family; Tetraspanin family; Tetraspanin, EC2 domain;	44.0596	0	1.96063	9.10463	16.457	383.235	549.146	99.8146	138.176	199.533	260.877	2.00325	4.76017	5581	4.40577	0.00181615	0.034568	FALSE	22180	-4.80478	0.333333	1	FALSE	38598	-0.0300127	1	1	FALSE	17386	2.15302	0.105561	0.645083	FALSE	10991	2.99219	0.0327324	0.316384	FALSE	496	7.52427	5.00976e-07	0.00010714	TRUE	296
1383	lib2_mRNA_17080	G	hypothetical protein BRAFLDRAFT_122632-like	F:calcium ion binding	EF-hand domain; EF-Hand 1, calcium-binding site; EF-hand domain pair;	0	1.49149	0	0	0	77.8579	189.983	716.804	401.168	60.8742	35.8883	2.12148	0	22003	-4.7983	0.333333	1	FALSE	32159	-0.487829	1	1	FALSE	20129	-5.03388	0.212121	1	FALSE	19018	-5.26704	0.141414	0.777716	FALSE	20290	-4.88358	0.212121	1	FALSE	2509	5.14644	0.000230529	0.00976198	TRUE	888
1386	lib1_mRNA_24719	G	non-muscle actin	P:platelet aggregation; P:sarcomere organization; C:myofibril; C:extracellular vesicular exosome; F:identical protein binding; F:ATP binding; C:filamentous actin; P:retina homeostasis; F:structural constituent of cytoskeleton; C:blood microparticle; C:nucleus; C:plasma membrane	Actin, conserved site; Actin family family;	32.6078	18.5616	21.7953	16.1782	7.94009	39.333	155.108	710.314	379.919	50.772	10.1289	9.87415	23.3878	18464	1.71548	0.161794	0.9309	FALSE	25531	0.905542	0.4668	1	FALSE	24955	1.13698	0.337359	1	FALSE	30709	0.709115	0.560214	1	FALSE	31201	-0.311876	0.867058	1	FALSE	14014	1.98542	0.0979585	0.742611	FALSE	3376
1387	lib3_mRNA_35407	A	tafazzin isoform x1	P:hemopoiesis; C:intrinsic to membrane; P:cardiac muscle contraction; P:mitochondrial respiratory chain complex I assembly; P:cristae formation; C:mitochondrial membrane; P:cardiolipin biosynthetic process; C:cytosol; P:cardiac muscle tissue development; P:skeletal muscle tissue development; P:mitochondrial ATP synthesis coupled electron transport; F:1-acylglycerophosphocholine O-acyltransferase …	Tafazzin family; Phospholipid/glycerol acyltransferase;	798.539	347.352	125.313	131.569	270.626	54.3357	19.4786	9.18118	21.1112	23.8062	19.0948	19.771	33.0896	2003	5.33029	2.83186e-05	0.00150212	TRUE	4148	4.12984	0.000650564	0.0166634	FALSE	9862	2.65999	0.0209476	0.225674	FALSE	9972	2.73086	0.0176891	0.183598	FALSE	4894	3.76982	0.00159941	0.0347224	FALSE	16793	1.45486	0.194524	1	FALSE	40495
1390	lib3_mRNA_28551	E	hypothetical protein BRAFLDRAFT_118763-like	NA	NA	0	0	0	12.0546	35.6687	969.179	238.069	305.247	191.83	54.983	11.4702	7.45203	25.2914	10362	-6.57329	0.0228758	0.22721	FALSE	9838	-6.66183	0.0180599	0.189462	FALSE	8454	-6.8146	0.0116959	0.144075	FALSE	27537	0.689726	0.553745	1	FALSE	13252	2.24763	0.0615393	0.493383	FALSE	490	7.0079	4.80364e-07	0.000104157	TRUE	1764
1393	lib3_2_mRNA_67923	C	hypothetical protein BRAFLDRAFT_271057-like	F:transferase activity; P:cellular metabolic process; F:protein binding	Galactose oxidase, beta-propeller; Kelch repeat type 1;	0	153.363	455.647	405.093	344.726	30.9733	28.2325	5.73412	5.99093	0.00311332	7.43462	1.41432	21.3064	26887	-4.23903	0.555556	1	FALSE	1291	6.6875	5.62448e-06	0.00046288	TRUE	442	8.2653	1.08849e-07	2.61647e-05	TRUE	514	8.10563	8.79241e-08	1.81743e-05	TRUE	508	7.85556	2.37543e-07	4.96811e-05	TRUE	4734	4.37814	0.00279375	0.0627007	FALSE	4522
1396	lib1_mRNA_24801	C	syntaxin 6	P:organelle organization; P:membrane fusion; C:membrane part; P:Golgi vesicle transport; C:Golgi apparatus	Syntaxin 6, N-terminal; t-SNARE;	27.9148	30.0876	347.816	581.364	63.8684	112.828	92.1724	18.5995	15.7767	18.3833	15.7356	5.85167	11.2822	13624	2.23882	0.0633541	0.494063	FALSE	12747	2.3476	0.050558	0.40163	FALSE	1448	5.87723	1.1434e-05	0.000838965	TRUE	984	6.62071	1.3603e-06	0.000146876	TRUE	6518	3.43164	0.00502292	0.0818756	FALSE	3245	4.2508	0.000672325	0.0220129	FALSE	3725
1409	lib11-17_mRNA_43347	E	zinc finger protein partial	P:steroid hormone mediated signaling pathway; F:zinc ion binding; P:regulation of transcription, DNA-dependent; F:sequence-specific DNA binding; F:sequence-specific DNA binding transcription factor activity; F:steroid hormone receptor activity; C:nucleus	Zinc finger, U1-type;	111.211	130.709	128.556	193.147	34.2613	387.266	281.502	112.939	122.253	56.101	48.4055	13.2021	33.4637	8199	3.06686	0.00877062	0.113653	FALSE	7117	3.30023	0.00518058	0.0773381	FALSE	6713	3.27702	0.00528665	0.0836713	FALSE	5079	3.86511	0.00130808	0.0273633	FALSE	20616	1.37083	0.226554	1	FALSE	2013	4.86617	0.000102511	0.00539004	TRUE	2463
1412	lib3_mRNA_20916	G	hypothetical protein BRAFLDRAFT_80161-like	F:calcium ion binding	EF-hand domain; EF-Hand 1, calcium-binding site; EF-hand domain pair;	15.3296	0	6.70849	0	3.78755e-48	105.156	383.753	593.557	217.1	137.209	59.808	5.83668	6.74742	21345	1.38111	0.302141	1	FALSE	11396	-6.31328	0.0294118	0.271332	FALSE	32641	0.198719	1	1	FALSE	9655	-6.70307	0.0144479	0.157052	FALSE	10788	-6.31221	0.0294118	0.286634	FALSE	3503	4.15294	0.00087555	0.0265554	FALSE	959
1433	lib2_mRNA_19053	A	thioredoxin-like protein 1 isoform x1	P:cell redox homeostasis; P:glycerol ether metabolic process; F:protein disulfide oxidoreductase activity; P:oxidation-reduction process	PITH domain; Thioredoxin domain; Thioredoxin, conserved site; Thioredoxin family; Galactose-binding domain-like; Thioredoxin-like fold;	380.809	603.202	163.508	153.974	263.88	18.332	9.70249	20.055	29.2216	27.111	11.9581	7.38484	25.9312	1800	5.67329	1.85172e-05	0.00108614	TRUE	1096	6.33766	2.95251e-06	0.000286216	TRUE	3439	4.45625	0.000421913	0.0130253	FALSE	3871	4.3715	0.000427405	0.0116175	FALSE	2203	5.14512	7.14121e-05	0.00343244	TRUE	20024	1.30258	0.30872	1	FALSE	31309
1443	lib2_mRNA_3193	B	peroxisomal membrane protein pmp34	P:NAD transport; F:AMP transmembrane transporter activity; F:chaperone binding; P:fatty acid beta-oxidation; P:fatty acid alpha-oxidation; F:ADP transmembrane transporter activity; P:ADP transport; F:NAD transporter activity; F:FMN transmembrane transporter activity; F:FAD transmembrane transporter activity; F:ATP transmembrane transporter activity; P:ATP transport; P:coenzyme A transmembrane tra…	Mitochondrial carrier domain; Mitochondrial substrate/solute carrier;	137.234	727.034	145.099	120.973	320.68	82.8686	12.6662	62.6776	34.13	16.9705	15.3968	3.57993	17.5863	2702	5.22987	9.27121e-05	0.00364555	TRUE	502	7.63645	1.68941e-07	3.57556e-05	TRUE	2334	5.31496	8.1919e-05	0.00372904	TRUE	2839	5.05667	0.000125254	0.00464855	TRUE	1076	6.45573	4.20648e-06	0.000415355	TRUE	3153	4.50272	0.000589596	0.0198675	FALSE	15645
1450	lib8_9_mRNA_26774	D	methyl- -binding domain protein 2	P:ATP-dependent chromatin remodeling; F:RNA polymerase II distal enhancer sequence-specific DNA binding; P:negative regulation of transcription from RNA polymerase II promoter; P:regulation of cell proliferation; P:positive regulation of Wnt receptor signaling pathway; F:nucleosomal DNA binding; F:siRNA binding; F:RNA polymerase II core promoter proximal region sequence-specific DNA binding; C:cy…	Methyl-CpG binding protein 2/3, C-terminal domain; Methyl-CpG DNA binding; DNA-binding domain;	23.1189	37.3368	53.38	210.095	869.558	96.6728	66.0996	52.9079	52.6262	51.0689	30.9605	20.9796	23.3274	30759	0.13958	0.906288	1	FALSE	25521	0.829376	0.463168	1	FALSE	21280	1.34453	0.232225	1	FALSE	7024	3.32048	0.00438404	0.0663136	FALSE	1710	5.36824	2.5968e-05	0.00161345	TRUE	11274	2.19988	0.051882	0.488935	FALSE	15542
1451	lib1_mRNA_39590	H	meiotically up-regulated gene 158	NA	Others	0	0.906504	0	3.20896	5.05743	9.59497	63.6143	160.961	312.91	326.592	381.945	8.07156	18.6184	9793	-6.68734	0.0180599	0.189904	FALSE	16566	-3.05399	0.10714	0.686104	FALSE	7938	-6.92883	0.00956938	0.125504	FALSE	23080	-1.31561	0.324406	1	FALSE	29864	-0.666613	0.655072	1	FALSE	31505	0.24721	0.926593	1	FALSE	6660
1452	lib2_mRNA_26485	A	hypothetical protein	NA	Others	1150.39	352.818	57.5937	28.3499	156.451	43.513	37.4488	28.0475	40.401	16.3419	14.8755	8.04214	21.2377	591	7.1463	3.27693e-07	5.87878e-05	TRUE	1963	5.44223	3.03511e-05	0.00164273	TRUE	9750	2.83	0.0181945	0.198266	FALSE	17756	1.81046	0.124857	0.747058	FALSE	3866	4.26939	0.000635353	0.0174609	FALSE	10440	2.42432	0.0449146	0.457088	FALSE	10732
1453	lib2_mRNA_10796	A	developmentally-regulated gtp-binding protein 2-like	F:GTP binding	TGS; Small GTP-binding protein domain; GTP binding domain; GTP1/OBG, conserved site; TGS-like; P-loop containing nucleoside triphosphate hydrolase;	917.892	139.757	130.639	163.234	240.426	50.5753	33.8079	31.8143	23.1838	14.841	17.831	11.8819	15.4306	1080	6.26204	2.55976e-06	0.000251819	TRUE	6237	3.54785	0.00303176	0.0516454	FALSE	6122	3.45141	0.00382635	0.0664054	FALSE	5394	3.77376	0.00166204	0.0327372	FALSE	3505	4.3302	0.000441864	0.0133941	FALSE	12786	2.08237	0.0774044	0.643146	FALSE	16198
1455	lib11-17_mRNA_88976	G	synaptotagmin-9	F:protein binding	C2 domain;	10.3948	8.80766	1.22245	6.45887	2.36466	68.1831	327.914	486.453	184.369	247.466	75.8405	2.40862	9.98629	16709	2.07391	0.132723	0.824671	FALSE	21049	1.83883	0.231745	1	FALSE	30046	-0.941143	0.592075	1	FALSE	23014	1.40216	0.317057	1	FALSE	37667	-0.0257707	1	1	FALSE	2819	4.77827	0.000368583	0.0138916	FALSE	611
1464	lib10_mRNA_61913	B	hypothetical protein	NA	NA	369.995	576.884	144.291	72.7921	110.009	114.03	35.9856	46.6163	48.3275	94.2211	54.1435	7.02699	24.0255	1721	5.70262	1.53194e-05	0.000945744	TRUE	1065	6.34424	2.64253e-06	0.000263623	TRUE	3689	4.34695	0.000530553	0.0152803	FALSE	7585	3.36236	0.00587951	0.0823565	FALSE	4711	3.95435	0.00136439	0.0307707	FALSE	3844	4.00524	0.00121616	0.0336139	FALSE	10606
1465	lib10_mRNA_48545	A	alpha-( )-fucosyltransferase-like	F:transferase activity, transferring hexosyl groups; P:oligosaccharide biosynthetic process; P:nodulation	NodZ family;	1113.43	6.26413	0.658605	2.97984e-06	123.931	309.188	302.465	56.8976	47.8554	30.7943	10.021	3.45855e-32	26.2676	65	13.7813	2.14194e-10	3.4729e-07	TRUE	11005	6.41401	0.0294118	0.271332	FALSE	33714	3.44094	1	1	FALSE	39890	7.60027e-05	1	1	FALSE	724	10.703	9.06279e-07	0.000132446	TRUE	219	11.9354	3.45758e-08	1.67741e-05	TRUE	212
1473	lib10_mRNA_80708	B	synaptic vesicle membrane protein vat-1 homolog	P:negative regulation of mitochondrial fusion; F:oxidoreductase activity; F:drug transmembrane transporter activity; P:drug transmembrane transport; C:integral to membrane; F:zinc ion binding; C:extracellular vesicular exosome; P:oxidation-reduction process	Quinone oxidoreductase/zeta-crystallin, conserved site; Thiamin diphosphate-binding fold; Polyketide synthase, enoylreductase domain; NAD(P)-binding domain; Alcohol dehydrogenase superfamily, zinc-type family;	336.519	704.827	213.69	149.424	2.71499e-17	2.74371	58.7072	78.4163	31.6971	31.7388	17.1316	7.1265	6.56151	1893	5.54577	2.20327e-05	0.0012366	TRUE	879	6.61311	1.21063e-06	0.000146331	TRUE	2546	4.89317	0.000124265	0.00516947	TRUE	4016	4.37921	0.000476638	0.0126098	FALSE	9298	-6.59696	0.0180599	0.203758	FALSE	22857	-1.35203	0.363261	1	FALSE	6683
1479	lib3_mRNA_49054	C	transmembrane protein partial	C:integral to membrane	Protein of unknown function DUF92, TMEM19 family;	62.6125	65.5984	388.314	376.804	291.666	76.0486	9.46191	5.7988	9.11354	8.85035	11.2786	13.7525	69.1901	13506	2.1803	0.0580064	0.456311	FALSE	12719	2.24782	0.0499758	0.40163	FALSE	2515	4.81271	0.00011475	0.00484761	TRUE	2872	4.77034	0.000127009	0.00469854	TRUE	3293	4.39914	0.000353766	0.0114116	FALSE	9481	2.46046	0.032477	0.363944	FALSE	29446
1482	lib11-17_mRNA_56670	J	protogenin	F:protein binding	Immunoglobulin subtype 2; Immunoglobulin I-set; Fibronectin type III; Immunoglobulin-like fold; Immunoglobulin-like domain; Immunoglobulin subtype;	48.2329	60.142	34.3427	36.8007	14.087	19.3902	11.7699	16.9588	52.9088	255.968	722.343	17.7629	6.45769	18850	1.4371	0.201448	1	FALSE	16799	1.75526	0.123942	0.783879	FALSE	25527	0.948522	0.404241	1	FALSE	25611	1.04849	0.350483	1	FALSE	30811	-0.332934	0.805808	1	FALSE	31643	0.12592	0.963481	1	FALSE	29301
1483	lib2_mRNA_10428	C	hypothetical protein BRAFLDRAFT_122121-like	NA	Others	13.9561	49.5015	305.185	296.934	455.021	333.198	7.50048	1.88217	3.72196	8.60563	13.3838	15.4776	21.6529	30896	-0.148492	0.954308	1	FALSE	16994	1.67254	0.140783	0.810699	FALSE	3524	4.29553	0.000466505	0.0139158	FALSE	4011	4.2569	0.000472661	0.0125201	FALSE	2487	4.87099	0.000103541	0.00442332	TRUE	2772	4.42112	0.000339637	0.0130177	FALSE	23101
1486	lib3_2_1_mRNA_66327	C	hypothetical protein BRAFLDRAFT_108622-like	F:nucleic acid binding; F:metal ion binding	Zinc finger, C2H2-like; Zinc finger, C2H2; Zinc finger C2H2-type/integrase DNA-binding domain;	125.195	66.4206	317.765	498.211	61.3891	56.3027	54.6276	13.8413	19.0851	32.6842	11.9713	19.5437	24.0193	10187	2.67448	0.020421	0.212973	FALSE	16782	1.76106	0.122496	0.775514	FALSE	4114	4.01856	0.000833772	0.0214879	FALSE	3014	4.66798	0.000157721	0.00555978	TRUE	18106	1.64754	0.147781	0.86718	FALSE	16567	1.5227	0.179057	1	FALSE	16361
1487	lib11-17_mRNA_115588	E	hypothetical protein BRAFLDRAFT_119530-like	P:metabolic process	NA	209.504	284.839	134.741	168.699	269.565	408.18	26.3783	79.0132	65.174	24.73	2.26878	2.71195	1.51061	1540	6.23058	1.05481e-05	0.000727725	TRUE	1029	6.67604	2.27296e-06	0.000234687	TRUE	1961	5.60033	4.38585e-05	0.00237392	TRUE	1734	5.92968	1.5701e-05	0.000960676	TRUE	980	6.59652	2.84424e-06	0.000308356	TRUE	549	7.1926	7.76042e-07	0.000148861	TRUE	7048
1506	lib11-17_mRNA_80310	A	btb poz domain-containing adapter for cul3-mediated degradation protein 3 isoform x1	P:proteasomal ubiquitin-dependent protein catabolic process; C:Cul3-RING ubiquitin ligase complex; P:protein homooligomerization; F:ubiquitin-protein ligase activity; P:protein ubiquitination; C:nucleoplasm; C:cytoplasm; C:TCTN-B9D complex; F:protein binding	Potassium channel tetramerisation-type BTB domain; BTB/POZ fold; BTB/POZ-like;	376.554	206.352	201.162	243.095	161.077	101.129	92.3388	65.871	29.3514	36.9723	27.2584	12.7626	3.80511e-16	2814	4.87425	0.000114621	0.00432765	TRUE	4776	4.00725	0.00106634	0.0237216	FALSE	4491	3.9713	0.00112007	0.026498	FALSE	4031	4.24548	0.000508927	0.0133266	FALSE	5551	3.65003	0.00255821	0.048964	FALSE	7141	2.97842	0.0118994	0.177042	FALSE	7117
1508	lib1_mRNA_34836	B	protein arginine n-methyltransferase 1 isoform x5	F:tRNA (guanine-N1-)-methyltransferase activity; F:mRNA methyltransferase activity; F:P-methyltransferase activity; F:dimethylarsinite methyltransferase activity; C:nucleoplasm; P:cell surface receptor signaling pathway; F:protein C-terminal leucine carboxyl O-methyltransferase activity; F:protein-arginine omega-N monomethyltransferase activity; F:methylarsonite methyltransferase activity; F:rRNA…	S-adenosyl-L-methionine-dependent methyltransferase; Protein arginine N-methyltransferase family;	6.63551e-19	564.316	2.92783	6.57666	402.219	507.852	268.763	41.7008	33.8185	8.32461	12.5588	9.14757	1.72949e-07	8855	-6.86623	0.0116959	0.137742	FALSE	1414	5.93548	7.97351e-06	0.000598885	TRUE	21822	-1.62151	0.286472	1	FALSE	31961	-0.472572	0.715753	1	FALSE	1768	5.44703	2.94583e-05	0.00177026	TRUE	1138	5.7827	1.03479e-05	0.000966104	TRUE	1923
1517	lib3_2_mRNA_8760	C	hypothetical protein BRAFLDRAFT_87912-like	NA	Others	311.686	19.1953	193.882	354.062	326.964	188.813	15.9385	0	0	18.3626	38.6298	1.60582	25.3958	663	7.53164	4.96232e-07	7.95214e-05	TRUE	8592	3.51966	0.0099938	0.123516	FALSE	1050	6.85742	3.12641e-06	0.000316351	TRUE	695	7.73483	2.97506e-07	4.54803e-05	TRUE	533	7.60467	2.92641e-07	5.83339e-05	TRUE	846	6.80885	3.47977e-06	0.000437012	TRUE	7622
1520	lib3_2_mRNA_14382	F	multidrug resistance-associated protein 4-like	F:ATPase activity, coupled to transmembrane movement of substances; F:kinase activity; P:phosphorylation; P:transmembrane transport; F:ATP binding; C:integral to membrane	P-loop containing nucleoside triphosphate hydrolase;	2.32601	0	0	0	0	237.279	1002.25	405.864	75.0201	0.661244	0.613172	0.535274	0	29553	1.96894	0.69697	1	FALSE	34578	-3.03582	1	1	FALSE	34715	-3.17209	1	1	FALSE	34902	-3.38728	1	1	FALSE	33965	-3.03487	1	1	FALSE	492	8.59405	4.83226e-07	0.000104351	TRUE	91
1521	lib11-17_mRNA_58925	A	cathepsin l1-like	F:cysteine-type peptidase activity; P:proteolysis	Proteinase inhibitor I29, cathepsin propeptide; Peptidase C1A family; Peptidase C1A, papain C-terminal; Cysteine peptidase, cysteine active site;	770.561	302.511	51.7281	24.9904	5.62001	18.1366	98.2947	103.603	89.2132	77.4793	103.29	34.8363	17.635	3414	4.46412	0.000257895	0.00794893	TRUE	7792	3.1156	0.00706899	0.096369	FALSE	30200	0.569454	0.615067	1	FALSE	31488	-0.478296	0.670042	1	FALSE	10995	-2.61605	0.0329579	0.318476	FALSE	23353	-0.938684	0.417229	1	FALSE	16099
1523	lib3_2_mRNA_67083	E	brachyury protein	P:skeletal system development; C:chromatin; P:transmembrane receptor protein serine/threonine kinase signaling pathway; F:RNA polymerase II regulatory region sequence-specific DNA binding; P:heart development; P:notochord development; P:mesoderm development; F:sequence-specific DNA binding RNA polymerase II transcription factor activity; P:chordate embryonic development; F:RNA polymerase II trans…	Transcription factor, T-box family; Transcription factor, T-box, conserved site; Transcription factor, Brachyury family; p53-like transcription factor, DNA-binding;	4.68855	0	0	3.00489	5.49852	618.874	398.041	278.058	270.373	36.8176	39.2374	2.40425	6.45919	25176	0.940995	0.536405	1	FALSE	20050	-5.05939	0.212121	1	FALSE	18454	-5.20921	0.141414	0.809738	FALSE	33085	0.315083	0.859967	1	FALSE	25395	1.16888	0.501548	1	FALSE	276	7.96148	7.5534e-08	2.90767e-05	TRUE	491
1526	lib2_mRNA_13002	A	ell-associated factor 1	P:convergent extension involved in organogenesis; P:regulation of Wnt receptor signaling pathway; P:pancreas development; P:heart development; P:regulation of transcription, DNA-dependent; P:cell migration involved in gastrulation; C:cytoplasm; P:convergent extension involved in axis elongation; P:muscle cell migration; C:ELL-EAF complex	Transcription elognation factor Eaf, N-terminal; EAF family family;	669.892	441.491	115.739	81.7444	253.397	28.2715	20.6263	25.723	27.2944	24.4834	33.1113	13.3819	9.91054	1701	5.63725	1.52189e-05	0.000940376	TRUE	2427	5.03629	7.48782e-05	0.00327792	TRUE	7738	3.10618	0.00849076	0.116582	FALSE	11233	2.60575	0.0252546	0.238868	FALSE	3770	4.23547	0.000589835	0.0166227	FALSE	23085	1.07461	0.369386	1	FALSE	28975
1532	lib3_mRNA_6087	E	grainyhead-like protein 1 homolog	F:RNA polymerase II core promoter proximal region sequence-specific DNA binding transcription factor activity involved in positive regulation of transcription; P:single-organism metabolic process; P:positive regulation of transcription from RNA polymerase II promoter; F:chromatin DNA binding; C:nucleoplasm; C:Golgi apparatus; F:RNA polymerase II core promoter proximal region sequence-specific DNA…	CP2 transcription factor;	170.835	144.608	133.007	121.151	47.8408	311.531	204.5	137.651	98.0561	67.6369	88.1956	5.59576	22.4379	3042	4.91255	0.000148715	0.00519407	TRUE	3310	4.67338	0.000279212	0.00888912	TRUE	3199	4.55463	0.000322438	0.0107089	FALSE	3864	4.42249	0.000420602	0.011565	FALSE	8412	3.07902	0.0127619	0.161167	FALSE	1260	5.77905	1.49817e-05	0.00126329	TRUE	1745
1539	lib4_5_mRNA_5887	A	protein canopy homolog 2-like	P:regulation of biological process	Domain of unknown function DUF3456;	617.328	402.89	135.957	177.72	205.467	46.6126	19.5536	8.42239	20.0026	16.7463	3.7669	0.336178	14.1331	132	10.538	2.25068e-09	1.80569e-06	TRUE	234	9.93902	8.72104e-09	3.95972e-06	TRUE	937	8.39895	1.83515e-06	0.000208087	TRUE	707	8.82227	3.3108e-07	4.97538e-05	TRUE	424	8.9676	1.24983e-07	3.13182e-05	TRUE	1725	6.81341	5.45607e-05	0.0033605	TRUE	3347
1540	lib2_mRNA_16172	C	hypothetical protein BRAFLDRAFT_283306-like	F:protein binding	Ankyrin repeat-containing domain; Zinc finger, MYND-type; Ankyrin repeat;	3.66234e-64	72.4868	289.738	444.617	482.697	37.4348	6.33248e-22	0.893037	1.79589	0	0	0.487651	4.89959e-110	34958	-2.84118	1	1	FALSE	2021	7.01252	3.42802e-05	0.00180214	TRUE	431	9.02982	9.51402e-08	2.34531e-05	TRUE	254	9.67436	8.81196e-09	3.67794e-06	TRUE	242	9.74645	2.11239e-08	9.27408e-06	TRUE	2117	6.04891	0.000117516	0.00589498	TRUE	36311
1541	lib3_2_1_mRNA_17131	J	fibropellin-1- partial	P:protein phosphorylation; P:homophilic cell adhesion; F:protein kinase activity; F:calcium ion binding; F:ATP binding; C:membrane; F:protein binding	Epidermal growth factor-like domain; EGF-type aspartate/asparagine hydroxylation site; Laminin G domain; Insulin-like growth factor binding protein, N-terminal; EGF-like, conserved site; Concanavalin A-like lectin/glucanase domain; Catenin binding domain; EGF-like calcium-binding, conserved site; Cadherin, cytoplasmic domain; EGF-like calcium-binding domain;	0.928257	0	1.80837	0	0	171.744	285.01	179.167	185.466	172.408	379.118	9.60194	12.9154	14890	-3.2646	0.076139	0.542225	FALSE	8063	-7.02433	0.00790514	0.103142	FALSE	15086	-2.36631	0.0863282	0.607781	FALSE	6579	-7.41581	0.0034188	0.0544171	FALSE	7400	-7.02325	0.00790514	0.112075	FALSE	3392	4.14964	0.000775926	0.024304	FALSE	1922
1561	lib2_mRNA_23854	A	serine threonine-protein phosphatase 2a catalytic subunit beta isoform	P:apoptotic mitochondrial changes; P:response to hydrogen peroxide; F:protein C-terminus binding; P:response to antibiotic; C:protein phosphatase type 2A complex; P:regulation of gene expression; P:negative regulation of Ras protein signal transduction; C:cytosol; F:protein heterodimerization activity; P:proteasomal ubiquitin-dependent protein catabolic process; F:metal ion binding; C:chromosome,…	Metallo-dependent phosphatase-like; Serine/threonine-specific protein phosphatase/bis(5-nucleosyl)-tetraphosphatase; Calcineurin-like phosphoesterase domain, apaH type;	357.77	33.2863	334.932	333.169	76.3357	51.8086	13.1007	47.3074	25.5829	33.5399	34.1822	16.0951	16.2576	3623	4.46758	0.000305205	0.00895027	TRUE	24891	1.04487	0.364582	1	FALSE	3342	4.37348	0.000370542	0.01178	FALSE	3761	4.36674	0.000376936	0.0106482	FALSE	12113	2.24049	0.0508359	0.418087	FALSE	16066	1.6817	0.145185	0.960123	FALSE	31438
1565	lib3_2_1_mRNA_63048	A	borealin	C:cell part	Borealin-like, N-terminal;	357.26	174.09	206.877	262.406	242.261	165.675	44.5768	16.5163	19.6212	18.1131	2.30882	4.68728	16.8213	1334	6.22826	5.98162e-06	0.000476404	TRUE	2360	5.19285	6.77064e-05	0.00302848	TRUE	1981	5.44393	4.50786e-05	0.00241768	TRUE	1678	5.78991	1.2924e-05	0.000818311	TRUE	1585	5.66939	1.9282e-05	0.00129245	TRUE	2074	5.12005	0.000112707	0.0057737	TRUE	6272
1569	lib1_mRNA_31819	D	protein max isoform x1	C:MLL1 complex; P:hemopoiesis; P:protein trimerization; F:regulatory region DNA binding; C:SMAD protein complex; P:determination of ventral identity; F:protein dimerization activity	Myc-type, basic helix-loop-helix (bHLH) domain;	59.8159	85.8071	220.922	251.834	534.647	106.256	69.6287	48.7923	9.86588	26.3274	15.9697	3.1758	24.1071	4922	4.20176	0.00112792	0.0243471	FALSE	3565	4.72377	0.000379946	0.0113234	FALSE	1428	6.09068	1.06962e-05	0.000795818	TRUE	1361	6.28406	5.15153e-06	0.000402152	TRUE	562	7.36212	3.44257e-07	6.50816e-05	TRUE	2223	5.02992	0.000137587	0.00657582	TRUE	3189
1570	lib3_2_mRNA_54490	E	glutathione s-transferase a-like	F:protein binding	Glutathione S-transferase, N-terminal; Glutathione S-transferase, C-terminal-like; Thioredoxin-like fold; Glutathione S-transferase, C-terminal;	0	0	0.737194	2.46218	2.7247	1184.37	723.796	35.7612	10.5456	4.45153	0	0	0	40761	0	1	1	FALSE	41358	0	1	1	FALSE	32962	3.58934	1	1	FALSE	18109	5.47672	0.141414	0.777716	FALSE	18893	5.23374	0.212121	1	FALSE	39	13.8727	1.66042e-10	4.43015e-07	TRUE	83
1574	lib3_mRNA_11071	G	calmodulin	F:calcium ion binding	EF-hand domain; EF-Hand 1, calcium-binding site; EF-hand domain pair;	18.5955	1.53564e-13	2.75987	6.3606e-10	17.1765	104.723	308.957	458.295	253.372	162.658	32.5546	16.8245	6.29107	30814	0.143743	0.923175	1	FALSE	5032	-7.82873	0.0013369	0.0279607	FALSE	13356	-2.57911	0.0513629	0.408435	FALSE	4070	-8.22135	0.00051565	0.0133266	FALSE	37627	0.0297418	1	1	FALSE	8710	2.63227	0.0229123	0.279488	FALSE	2815
1580	lib6_7_mRNA_1766	C	proteasome subunit alpha type-3-like	C:cytoplasm; C:proteasome core complex, alpha-subunit complex; P:ubiquitin-dependent protein catabolic process; C:nucleus; F:threonine-type endopeptidase activity	Proteasome, subunit alpha/beta family; Nucleophile aminohydrolases, N-terminal; Proteasome A-type subunit family;	34.6323	45.4256	166.657	380.634	236.215	153.022	86.4408	64.9874	33.8398	34.855	17.4673	11.7942	55.1945	18527	1.54769	0.174125	0.998549	FALSE	15151	1.93872	0.0942328	0.632207	FALSE	4956	3.81316	0.00164642	0.0352958	FALSE	2532	5.00557	7.42179e-05	0.00311428	TRUE	3574	4.31533	0.000471931	0.0140293	FALSE	4407	3.68871	0.00212321	0.0511874	FALSE	6763
1593	lib2_mRNA_2957	C	cyclin-dependent kinase 1	C:mitotic spindle; P:protein localization to kinetochore; P:mitosis; F:Hsp70 protein binding; C:membrane; P:peptidyl-threonine phosphorylation; P:negative regulation of apoptotic process; F:cyclin-dependent protein serine/threonine kinase activity; P:cell division; C:cytosol; P:peptidyl-serine phosphorylation; C:centrosome; P:regulation of signal transduction; C:midbody; P:epithelial cell differe…	Protein kinase-like domain; Protein kinase, ATP binding site; Serine/threonine/dual specificity protein kinase, catalytic domain; Protein kinase domain; Serine/threonine-protein kinase, active site;	0	59.4059	286.196	314.895	95.0058	175.38	152.498	77.5139	52.4445	40.0065	10.39	3.01552	58.2162	18023	-5.29018	0.141414	0.824671	FALSE	5106	4.2668	0.00140997	0.0293388	FALSE	994	6.53718	2.38993e-06	0.000255453	TRUE	1113	6.67977	2.16033e-06	0.000206223	TRUE	3093	4.94351	0.000268131	0.00921043	TRUE	1363	5.82529	2.0577e-05	0.00160398	TRUE	1316
1594	lib1_mRNA_4428	C	multiple myeloma tumor-associated protein 2-like	P:biological_process; C:cellular_component	Kinase phosphorylation domain;	8.22464	521.036	357.341	330.099	0.587054	18.751	6.65045	17.3297	20.8356	23.2654	5.52413	1.22385	10.8503	16649	2.67199	0.128483	0.819251	FALSE	349	8.64895	4.63471e-08	1.41094e-05	TRUE	461	8.11333	1.23054e-07	2.83601e-05	TRUE	625	8.01039	1.97887e-07	3.3553e-05	TRUE	36419	-0.972872	1	1	FALSE	7256	3.85332	0.013646	0.199729	FALSE	16259
1595	lib11-17_mRNA_61083	C	u6 snrna-associated sm-like protein lsm6	C:cytosol; C:spliceosomal complex; C:nucleolus; C:small nucleolar ribonucleoprotein complex; C:cytoplasmic mRNA processing body; P:mRNA splicing, via spliceosome; P:tRNA processing; C:extracellular vesicular exosome; P:maturation of SSU-rRNA; C:U6 snRNP; F:protein heterodimerization activity; C:U4/U6 x U5 tri-snRNP complex; P:exonucleolytic nuclear-transcribed mRNA catabolic process involved in d…	Ribonucleoprotein LSM domain, eukaryotic/archaea-type; Ribonucleoprotein LSM domain; Like-Sm (LSM) domain;	213.763	2.09622e-26	204.139	388.336	306.613	16.0405	19.405	40.11	37.0615	17.8536	21.1025	17.8467	34.1201	5952	3.57644	0.00250848	0.0443	FALSE	4830	-7.91346	0.00118835	0.0257197	FALSE	5849	3.51091	0.00299896	0.0544756	FALSE	3536	4.43922	0.000282361	0.0084841	TRUE	3989	4.09704	0.000736861	0.0196261	FALSE	31473	-0.153222	0.920376	1	FALSE	31828
1597	lib2_mRNA_25973	D	kinetochore protein spc24	C:chromosome, centromeric region	Kinetochore-Ndc80 subunit Spc24 family;	38.0172	156.438	137.567	237.424	559.626	130.612	86.1835	13.1338	46.4524	40.4513	11.0881	3.85988	7.6396	8211	3.27376	0.00890554	0.115233	FALSE	2355	5.31406	6.61897e-05	0.00298616	TRUE	2431	5.13138	0.000100064	0.00437325	TRUE	1696	5.92212	1.37164e-05	0.000859262	TRUE	606	7.15242	4.77496e-07	8.32366e-05	TRUE	2071	5.05224	0.0001118	0.00573556	TRUE	2984
1602	lib1_mRNA_26437	A	peptidyl-prolyl cis-trans isomerase b	C:macromolecular complex; P:protein peptidyl-prolyl isomerization; C:extracellular vesicular exosome; F:protein complex binding; P:protein stabilization; F:peptidyl-prolyl cis-trans isomerase activity; C:focal adhesion; P:bone development; P:chaperone-mediated protein folding; P:positive regulation of multicellular organism growth; C:membrane; C:endoplasmic reticulum; C:nucleus	Cyclophilin-type peptidyl-prolyl cis-trans isomerase domain; Cyclophilin-like domain; Cyclophilin-type peptidyl-prolyl cis-trans isomerase family; Cyclophilin-type peptidyl-prolyl cis-trans isomerase, conserved site;	404.813	224.463	79.9202	87.3756	75.3733	8.03647	47.1326	104.35	131.583	177.608	88.379	4.4398	10.6775	1058	6.48543	2.37009e-06	0.000238008	TRUE	1877	5.63636	2.58217e-05	0.00146145	TRUE	4476	4.14966	0.00108031	0.0256431	FALSE	4540	4.28134	0.000789978	0.0184872	FALSE	4742	4.06294	0.00148681	0.0329297	FALSE	29008	0.844741	0.626087	1	FALSE	5913
1608	lib11-17_mRNA_76267	E	histamine n-methyltransferase-like	F:heme binding; F:oxidoreductase activity, acting on paired donors, with incorporation or reduction of molecular oxygen; F:iron ion binding; F:peroxidase activity; P:oxidation-reduction process; P:response to oxidative stress	S-adenosyl-L-methionine-dependent methyltransferase;	0	0	0	0	0	614.371	757.943	215.442	91.5423	29.2887	8.81892	1.4361	4.45358	26531	-4.25992	0.555556	1	FALSE	26621	-4.34484	0.555556	1	FALSE	24323	-4.49184	0.333333	1	FALSE	24194	-4.7219	0.333333	1	FALSE	26102	-4.3438	0.555556	1	FALSE	217	8.66377	3.35855e-08	1.64439e-05	TRUE	170
1619	lib11-17_mRNA_99497	G	actin	C:cytoskeleton; C:cytoplasm; F:ATP binding	Actin family family;	0	0	0	0	0	0.947029	62.9632	779.371	408.836	3.17903	0	0	1.78246	40762	0	1	1	FALSE	41359	0	1	1	FALSE	41664	0	1	1	FALSE	41824	0	1	1	FALSE	40265	0	1	1	FALSE	32661	3.69969	1	1	FALSE	1108
1626	lib1_mRNA_28983	B	hypothetical protein BRAFLDRAFT_154496-like	C:nucleus; F:DNA binding	NA	233.982	656.3	151.691	170.905	73.0457	35.764	18.5523	21.774	29.35	17.2652	13.0453	23.1166	44.2079	6860	3.33495	0.00433098	0.0670673	FALSE	2618	4.82288	0.000102061	0.00411574	TRUE	9343	2.7106	0.0180288	0.196859	FALSE	9189	2.88314	0.0120491	0.1393	FALSE	18085	1.6567	0.143842	0.845	FALSE	28604	0.627839	0.591806	1	FALSE	30996
1627	lib1_mRNA_28982	B	fact complex subunit ssrp1-like	F:DNA binding; C:nucleus	High mobility group box domain;	233.982	656.3	151.691	170.905	73.0457	35.764	18.5523	21.774	29.35	17.2652	13.0453	23.1166	44.2079	6861	3.33495	0.00433098	0.0670673	FALSE	2619	4.82288	0.000102061	0.00411574	TRUE	9344	2.7106	0.0180288	0.196859	FALSE	9190	2.88314	0.0120491	0.1393	FALSE	18086	1.6567	0.143842	0.845	FALSE	28605	0.627839	0.591806	1	FALSE	30997
1630	lib11-17_mRNA_51245	A	dnaj homolog subfamily b member 11	P:activation of signaling protein activity involved in unfolded protein response; P:mRNA modification; C:endoplasmic reticulum lumen; F:unfolded protein binding; C:membrane; C:nucleus	DnaJ domain; Ubiquitin interacting motif;	342.709	425.78	186.933	162.214	166.74	106.188	39.5162	33.5593	25.6209	6.10834	8.82985	8.16199	21.7214	2140	5.37834	3.65357e-05	0.00181391	TRUE	1658	5.69222	1.47606e-05	0.00094587	TRUE	3202	4.50622	0.000322909	0.0107145	FALSE	4112	4.30337	0.000516485	0.013345	FALSE	3593	4.34009	0.000502726	0.0148658	FALSE	4705	3.68874	0.00265656	0.0599743	FALSE	10828
1631	lib6_7_mRNA_3008	B	hypothetical protein	NA	NA	107.343	590.238	161.403	71.2702	76.1565	62.7113	36.4143	224.904	73.2045	23.3728	19.5682	12.6552	6.56224	8594	3.07649	0.00988189	0.122168	FALSE	1725	5.53522	1.78014e-05	0.00109254	TRUE	5270	3.66586	0.00212696	0.0428807	FALSE	12131	2.48828	0.0313715	0.274759	FALSE	10150	2.58219	0.025291	0.264736	FALSE	10565	2.30183	0.049499	0.484485	FALSE	16371
1642	lib3_2_mRNA_64219	C	hypothetical protein	NA	NA	49.5476	3.73115	318.129	390.99	307.682	69.8908	24.7953	13.6087	12.829	11.2411	26.0265	9.23105	10.236	12556	2.41424	0.0453155	0.383389	FALSE	24719	-1.28999	0.361163	1	FALSE	2214	5.09688	6.63404e-05	0.00318356	TRUE	1974	5.39589	2.71208e-05	0.0014597	TRUE	2306	5.04757	8.20697e-05	0.00378126	TRUE	7688	2.90988	0.0165028	0.228064	FALSE	18324
1645	lib1_mRNA_4233	D	actin-related protein 2 3 complex subunit 5	C:Arp2/3 protein complex; P:Arp2/3 complex-mediated actin nucleation	Actin-related protein 2/3 complex subunit 5 family;	71.9484	87.7494	139.324	180.713	554.59	41.3836	53.4512	72.0971	35.8085	55.6962	72.407	16.0005	10.236	13605	2.16332	0.0623465	0.486884	FALSE	11660	2.44981	0.0337492	0.307523	FALSE	7697	3.11694	0.00801019	0.110569	FALSE	6445	3.49287	0.00303693	0.0500639	FALSE	2071	5.10873	5.61814e-05	0.0028822	TRUE	19220	1.36659	0.237384	1	FALSE	14030
1647	lib3_mRNA_18170	E	netrin-1-like	P:anterior/posterior axon guidance; P:olfactory bulb axon guidance; P:dendrite development; P:negative regulation of angiogenesis; P:neuron fate specification; P:anterior commissure morphogenesis; P:regulation of axon extension; P:patterning of blood vessels; C:extracellular region; P:axon extension involved in axon guidance; F:protein binding	Netrin domain; EGF-like, laminin; Laminin, N-terminal; Netrin module, non-TIMP type; Tissue inhibitor of metalloproteinases-like, OB-fold;	4.72491	0	4.27858	7.75064	0	405.283	290.194	143.185	222.249	161.231	56.4881	13.0936	125.371	21040	-1.45524	0.264804	1	FALSE	6191	-7.46883	0.00294724	0.0503672	FALSE	21213	-1.59865	0.227763	1	FALSE	27440	-0.752206	0.540166	1	FALSE	5725	-7.46775	0.00294724	0.0544958	FALSE	1951	4.9436	8.63832e-05	0.00470419	TRUE	2381
1649	lib11-17_mRNA_121269	A	hypothetical protein BRAFLDRAFT_130306-like	F:hydrolase activity, acting on ester bonds; P:nucleic acid metabolic process	NA	665.354	310.929	135.96	115.913	101.492	116.867	43.1222	50.8537	35.6361	19.8373	4.92393	0	15.6952	118	13.0386	1.66996e-09	1.49098e-06	TRUE	296	12.0307	2.43522e-08	8.68229e-06	TRUE	629	10.9918	3.76256e-07	6.35544e-05	TRUE	730	11.0016	3.59284e-07	5.22911e-05	TRUE	906	10.4151	1.98815e-06	0.000232892	TRUE	677	10.5324	1.58283e-06	0.000247308	TRUE	1571
1651	lib3_mRNA_31665	E	hypothetical protein BRAFLDRAFT_130827-like	NA	Others	67.5048	8.18733	73.7563	113.606	5.76508	462.056	366.809	139.351	76.6832	84.2916	62.5266	15.8763	11.9595	14795	2.08264	0.0728945	0.523471	FALSE	25629	-0.94911	0.484327	1	FALSE	12684	2.21114	0.0510798	0.408067	FALSE	9353	2.83468	0.0141051	0.157052	FALSE	21177	-1.44971	0.283079	1	FALSE	2084	4.85621	0.000116404	0.00589498	TRUE	2317
1652	lib3_mRNA_3098	A	peroxisomal membrane protein 11b	P:peroxisome fission; C:integral to peroxisomal membrane	Peroxisomal biogenesis factor 11 family;	572.2	24.2467	208.626	247.203	255.213	100.97	20.6263	15.0574	17.3692	10.5724	5.51854	1.60582	10.5299	321	8.4079	4.48662e-08	1.485e-05	TRUE	7078	3.85554	0.00481897	0.0723362	FALSE	989	6.96313	2.3358e-06	0.00025093	TRUE	957	7.21663	1.21368e-06	0.000134742	TRUE	701	7.24734	7.74503e-07	0.000117386	TRUE	1572	5.90634	3.87104e-05	0.00261464	TRUE	6006
1660	lib11-17_mRNA_50973	D	hypothetical protein BRAFLDRAFT_149267-like	F:metal ion binding; F:nucleic acid binding	Zinc finger, C2H2-like; Zinc finger, C2H2; Zinc finger C2H2-type/integrase DNA-binding domain;	0.110029	214.669	98.5751	166.421	462.163	429.088	73.8272	27.9215	38.7878	12.2177	6.90396	5.75648	1.64502e-10	12368	-4.94754	0.0384615	0.330293	FALSE	2330	5.20277	6.40649e-05	0.00290641	TRUE	4642	4.0823	0.00126189	0.0288821	FALSE	3066	4.83989	0.000166683	0.00577607	TRUE	1014	6.30878	3.36492e-06	0.000352573	TRUE	882	6.20055	4.32046e-06	0.000520444	TRUE	4657
1661	lib6_7_mRNA_864	E	hypothetical protein BRAFLDRAFT_125259-like	NA	Others	0	17.8299	207.578	122.123	47.3694	359.743	248.204	224.805	126.799	52.9024	1.73172	0	1.51061	40763	0	1	1	FALSE	4837	7.9121	0.00118835	0.0257197	FALSE	388	11.6021	7.15137e-08	1.92918e-05	TRUE	687	11.0769	2.91633e-07	4.51017e-05	TRUE	1857	9.31693	3.62788e-05	0.00206122	TRUE	182	12.1538	1.89729e-08	1.10758e-05	TRUE	258
1676	lib3_2_1_mRNA_9972	E	hypothetical protein BRAFLDRAFT_91701-like	C:integral to membrane; C:Golgi apparatus; P:biosynthetic process; F:galactosylceramide sulfotransferase activity	Galactose-3-O-sulfotransferase family; P-loop containing nucleoside triphosphate hydrolase;	12.4492	21.1583	24.7218	26.4261	35.7088	879.599	311.658	110.862	118.358	44.4726	15.5573	3.38521	38.2228	18734	1.85456	0.192396	1	FALSE	12444	2.61763	0.0398351	0.340082	FALSE	10511	2.84417	0.0244808	0.247284	FALSE	11139	2.94383	0.0237169	0.226176	FALSE	7497	3.37061	0.00795893	0.112792	FALSE	268	7.98832	6.69405e-08	2.65379e-05	TRUE	744
1678	lib3_2_1_mRNA_69456	E	cell division control protein 6 homolog	F:ATP binding; P:regulation of cellular process; C:spindle	Cdc6, C-terminal domain; P-loop containing nucleoside triphosphate hydrolase; Winged helix-turn-helix DNA-binding domain; ATPase, AAA-type, core; Cell division protein Cdc6/18 family; AAA+ ATPase domain;	13.685	38.0329	259.856	300.567	112.946	498.083	30.0952	16.1819	10.591	15.1626	1.77228	10.061	54.8135	30174	0.440842	0.776972	1	FALSE	16487	1.91067	0.0998713	0.643594	FALSE	2855	4.68169	0.00020461	0.00754812	TRUE	2720	4.89302	0.000102219	0.00399277	TRUE	6028	3.4791	0.00375333	0.066154	FALSE	1313	5.61849	1.78967e-05	0.00144818	TRUE	16346
1683	lib11-17_mRNA_65641	A	cyclin-c isoform x1	P:transcription initiation from RNA polymerase II promoter; P:Notch signaling pathway; P:negative regulation of triglyceride metabolic process; P:transforming growth factor beta receptor signaling pathway; F:protein kinase binding; C:mediator complex; C:ubiquitin ligase complex; P:regulation of cyclin-dependent protein serine/threonine kinase activity; P:protein ubiquitination; C:DNA-directed RNA…	Cyclin C/H/T/L family; Cyclin-like; Cyclin, N-terminal;	473.989	407.328	157.496	172.497	206.392	38.1567	5.94006	5.28292	10.4768	10.736	5.17439	6.21704	15.4054	1214	6.23449	4.23054e-06	0.000370246	TRUE	1395	6.01694	7.56758e-06	0.000576362	TRUE	2946	4.64814	0.000229014	0.00825887	TRUE	3139	4.78161	0.000183402	0.00620763	TRUE	2434	5.03638	0.000102753	0.00441871	TRUE	9503	2.60241	0.0329579	0.368478	FALSE	40221
1694	lib6_7_mRNA_1894	G	protein-glutamine gamma-glutamyltransferase k-like	C:intrinsic to membrane; P:keratinocyte differentiation; C:extracellular vesicular exosome; F:protein-glutamine gamma-glutamyltransferase activity; P:cellular protein modification process; F:protein binding	Transglutaminase-like; Protein-glutamine gamma-glutamyltransferase, eukaryota family;	0	4.51029e-21	0	0	0	2.2915	6.24885	567.241	527.535	60.4941	8.8455	0	0	40764	0	1	1	FALSE	41360	0	1	1	FALSE	41665	0	1	1	FALSE	41825	0	1	1	FALSE	40266	0	1	1	FALSE	20352	4.90784	0.333333	1	FALSE	9126
1695	lib4_5_mRNA_1351	C	hypothetical protein	NA	Others	15.8745	5.8467	249.616	671.434	6.02206e-24	74.7955	5.68806	3.619e-11	8.70165e-11	1.6993e-12	0	1.8193e-11	1.51061	5982	7.65623	0.00255428	0.0443	FALSE	11839	6.31572	0.0384615	0.329308	FALSE	299	11.868	3.45758e-08	1.22861e-05	TRUE	84	13.5352	3.43148e-10	4.32397e-07	TRUE	39443	-3.52838e-10	1	1	FALSE	1085	9.88907	8.81529e-06	0.000859256	TRUE	9302
1696	lib3_2_mRNA_9462	F	n -dimethylarginine dimethylaminohydrolase 1-like	F:hydrolase activity, acting on carbon-nitrogen (but not peptide) bonds, in linear amidines; C:cytoplasm	Amidinotransferase family;	0	13.2106	0	0	0	371.989	921.7	268.769	53.0386	1.78934	3.8808	1.69556	0	23613	-4.48795	0.333333	1	FALSE	13708	2.90806	0.0584163	0.452402	FALSE	22973	-4.72159	0.333333	1	FALSE	21478	-4.95311	0.212121	1	FALSE	23008	-4.57249	0.333333	1	FALSE	401	7.71199	2.44321e-07	6.47334e-05	TRUE	144
1698	lib3_mRNA_56173	B	cell division cycle protein 20 homolog	P:cell division; F:protein binding	WD40/YVTN repeat-like-containing domain; WD40 repeat, conserved site; Quinonprotein alcohol dehydrogenase-like superfamily; WD40 repeat; WD40-repeat-containing domain;	1.13039e-38	822.495	231.807	160.608	40.0878	52.8081	34.7089	13.3482	11.5005	11.5796	1.81088	1.00435	34.9559	28642	-3.77604	0.555556	1	FALSE	144	9.57472	2.52821e-09	1.85552e-06	TRUE	734	7.75804	6.74108e-07	9.75766e-05	TRUE	992	7.2426	1.45594e-06	0.000155935	TRUE	3213	5.21842	0.000310379	0.0102635	FALSE	2271	5.60939	0.000152693	0.00711153	TRUE	2835
1705	lib10_mRNA_38292	A	deoxyuridine 5 -triphosphate mitochondrial isoform x2	P:dUTP catabolic process; C:nucleoplasm; F:pyrimidine deoxyribonucleotide binding; F:peroxisome proliferator activated receptor binding; P:regulation of protein heterodimerization activity; F:dUTP diphosphatase activity; C:cytosol; P:negative regulation of receptor activity; P:response to organic cyclic compound; F:receptor inhibitor activity; F:magnesium ion binding; C:extracellular vesicular ex…	Deoxyuridine triphosphate nucleotidohydrolase family; Deoxyuridine triphosphate nucleotidohydrolase/Deoxycytidine triphosphate deaminase family; dUTPase-like;	313.651	149.15	215.696	172.366	295.294	83.5186	14.8668	32.0116	31.2444	28.7187	7.88051	3.43292	66.964	1190	6.48109	3.9043e-06	0.000348585	TRUE	2187	5.411	4.88426e-05	0.00236243	TRUE	1457	5.94606	1.17618e-05	0.00085768	TRUE	2114	5.62679	3.30072e-05	0.00165889	TRUE	1019	6.39601	3.53895e-06	0.000367226	TRUE	3138	4.57315	0.000572789	0.0193934	FALSE	13624
1712	lib2_mRNA_23881	A	e3 ubiquitin-protein ligase uhrf1-like	F:histone binding; C:integral to membrane; P:homophilic cell adhesion; P:metabolic process; F:calcium ion binding; C:plasma membrane; F:ligase activity	SRA-YDG; PUA-like domain;	553.718	381.638	160.654	192.537	97.777	17.271	12.3695	11.2851	7.01854	11.7922	4.05093	10.0895	14.37	1601	5.76717	1.19796e-05	0.000794995	TRUE	2148	5.23098	4.44082e-05	0.00219655	TRUE	4611	3.98412	0.00118837	0.0273823	FALSE	4120	4.24658	0.000531489	0.013706	FALSE	6886	3.26715	0.00612859	0.0945597	FALSE	24475	0.770833	0.535688	1	FALSE	31544
1716	lib2_mRNA_6634	D	hypothetical protein	NA	NA	2.83495	2.43716e-154	17.2871	49.6268	1291.14	69.9029	12.9541	17.0882	13.3475	15.3889	18.5835	7.43718	25.2594	24079	-1.367	0.363261	1	FALSE	9846	-6.65898	0.0180599	0.189462	FALSE	24939	1.20953	0.334848	1	FALSE	10550	2.72901	0.0198871	0.200277	FALSE	444	7.4254	1.48341e-07	3.54968e-05	TRUE	6425	3.21892	0.00861416	0.142447	FALSE	28486
1721	lib11-17_mRNA_16956	F	acyl- synthetase short-chain family member mitochondrial	P:metabolic process; F:catalytic activity	AMP-binding, conserved site; AMP-binding enzyme C-terminal domain; AMP-dependent synthetase/ligase;	172.793	209.532	80.1618	72.402	27.0439	210.599	492.036	118.333	54.0972	29.1984	9.68894	10.562	24.4376	4671	4.02199	0.000947166	0.0211138	FALSE	3847	4.30061	0.00050777	0.0139262	FALSE	8796	2.91614	0.0143637	0.1678	FALSE	9941	2.77057	0.017088	0.182631	FALSE	20843	1.35026	0.251094	1	FALSE	3083	4.30734	0.000558108	0.0192108	FALSE	1199
1722	lib11-17_mRNA_93191	E	hypothetical protein BRAFLDRAFT_206423-like	F:metal ion binding; F:nucleic acid binding	Zinc finger, C2H2-like; Zinc finger, C2H2; Zinc finger C2H2-type/integrase DNA-binding domain;	0	0	4.88066	14.8921	27.8621	1643.82	102.642	8.90449	7.04404	19.3955	0	0	0	40765	0	1	1	FALSE	41361	0	1	1	FALSE	11810	6.21078	0.0384615	0.331849	FALSE	4509	8.04596	0.000765948	0.0179843	FALSE	3037	8.55286	0.000258565	0.00891642	TRUE	25	14.3456	4.48809e-11	1.90737e-07	TRUE	668
1723	lib3_mRNA_7564	D	ubiquitin-conjugating enzyme e2 s-like	P:protein K11-linked ubiquitination; P:protein K63-linked ubiquitination; P:free ubiquitin chain polymerization; P:protein K27-linked ubiquitination; C:anaphase-promoting complex; F:ligase activity; P:cell division; C:cytoplasm; P:protein K29-linked ubiquitination; P:activation of anaphase-promoting complex activity; F:ubiquitin protein ligase binding; P:exit from mitosis; P:anaphase-promoting co…	Ubiquitin-conjugating enzyme, active site; Ubiquitin-conjugating enzyme E2; Ubiquitin-conjugating enzyme/RWD-like;	68.0481	101.213	159.221	203.726	387.109	115.204	44.6407	40.8902	67.1873	67.6913	22.2103	9.01391	22.4157	9512	2.9054	0.0148196	0.165513	FALSE	6526	3.4783	0.00366585	0.0596816	FALSE	4211	4.13268	0.000856224	0.021603	FALSE	3602	4.48971	0.000314944	0.00928972	TRUE	1721	5.41286	2.72468e-05	0.00167567	TRUE	4690	3.6643	0.00255884	0.0579674	FALSE	10566
1725	lib11-17_mRNA_109008	A	protein	F:L-ascorbic acid binding; F:iron ion binding; F:oxidoreductase activity, acting on paired donors, with incorporation or reduction of molecular oxygen, 2-oxoglutarate as one donor, and incorporation of one atom each of oxygen into both donors; P:oxidation-reduction process	Oxoglutarate/iron-dependent dioxygenase;	405.383	309.318	80.3597	84.3785	108.372	64.6489	143.969	81.4235	41.7874	50.3385	66.307	5.28848	26.419	1295	6.23916	5.43719e-06	0.000443483	TRUE	1540	5.85031	1.10827e-05	0.000764604	TRUE	5239	3.90864	0.00197214	0.0399947	FALSE	5350	3.98157	0.00153906	0.0305643	FALSE	3768	4.33784	0.000580764	0.0163757	FALSE	5518	3.59208	0.00480364	0.0924746	FALSE	2228
1730	lib8_9_mRNA_11788	B	activator of 90 kda heat shock protein atpase homolog 1-like	P:response to stress; F:chaperone binding; P:positive regulation of ATPase activity; F:ATPase activator activity	Activator of Hsp90 ATPase homologue 1-like family; START-like domain;	142.87	340.778	207.901	202.988	176.795	126.322	13.3442	40.11	38.4869	23.1435	24.593	8.00021	1.51061	4777	4.14513	0.000951849	0.0211702	FALSE	2039	5.39962	3.47381e-05	0.0018101	TRUE	2905	4.68818	0.000217842	0.00796723	TRUE	3334	4.65545	0.00022644	0.00721606	TRUE	3435	4.45315	0.000408099	0.0126227	FALSE	4010	3.96765	0.00145478	0.0385351	FALSE	24412
1738	lib4_5_mRNA_1483	A	nuclear transcription factor y subunit beta-like protein	F:protein heterodimerization activity	Histone-fold;	318.48	424.152	83.2709	76.6337	245.177	107.539	33.2517	56.1697	47.708	30.6671	20.5072	16.7245	23.766	4083	4.24472	0.000532853	0.0138657	FALSE	2987	4.6584	0.000175153	0.00621421	TRUE	12470	2.31125	0.0429355	0.365816	FALSE	14150	2.19221	0.0538615	0.404422	FALSE	4580	3.86782	0.00130597	0.030202	FALSE	8270	2.67908	0.0212191	0.272606	FALSE	22715
1739	lib10_mRNA_27990	A	sodium-dependent phosphate transport protein 2b	C:cell part; C:membrane; P:sodium-dependent phosphate transport; F:sodium-dependent phosphate transmembrane transporter activity; P:phosphate ion transmembrane transport	Sodium-dependent phosphate transport protein family; Sodium-dependent phosphate transporter NptA-like family;	427.076	324.004	44.7659	37.4903	104.853	23.0279	6.21678	70.4381	87.5131	187.586	56.1986	3.26462	25.0137	847	6.99717	1.16756e-06	0.000146054	TRUE	1050	6.6008	2.44323e-06	0.000247222	TRUE	6109	3.75034	0.00376379	0.065448	FALSE	7364	3.49892	0.00552704	0.0778396	FALSE	2818	4.97382	0.000182243	0.00687104	TRUE	10274	2.78886	0.0398351	0.411744	FALSE	24458
1743	lib11-17_mRNA_106008	F	tropomyosin alpha-3 chain isoform x6	C:cytoskeleton	Tropomyosin family;	122.244	137.676	5.24207	12.4022	177.704	167.273	630.283	178.917	39.8756	16.7579	53.0368	3.27423	2.89535	3032	5.18896	0.000144599	0.00506699	TRUE	2356	5.36237	6.6436e-05	0.00299599	TRUE	30608	0.668114	0.673577	1	FALSE	17980	1.90323	0.13833	0.777716	FALSE	1709	5.73037	2.5258e-05	0.00157025	TRUE	1624	5.6412	4.38585e-05	0.00286557	TRUE	359
1746	lib2_mRNA_17058	E	zinc finger and btb domain-containing protein 14	F:metal ion binding; F:nucleic acid binding; F:protein binding	Zinc finger, C2H2-like; BTB/POZ fold; BTB/POZ; BTB/POZ-like; Zinc finger, C2H2; Zinc finger C2H2-type/integrase DNA-binding domain;	5.26348	47.1382	178.131	203.54	230.113	585.293	83.9356	24.946	23.3951	12.8176	6.36575	7.06262	15.5675	30284	-0.418737	0.808696	1	FALSE	10265	2.72579	0.0220894	0.226887	FALSE	3004	4.64355	0.000244577	0.00865025	TRUE	2972	4.83785	0.000152833	0.00542891	TRUE	2346	5.01135	9.11327e-05	0.00408379	TRUE	774	6.35697	2.56808e-06	0.000352517	TRUE	4714
1747	lib11-17_mRNA_60137	C	kinesin-like protein kifc1	F:microtubule binding; P:microtubule-based movement; F:microtubule motor activity; F:ATP binding; C:kinesin complex	P-loop containing nucleoside triphosphate hydrolase; Kinesin-like protein family; Kinesin motor domain;	130.907	148.181	201.56	193.603	174.282	248.043	122.692	54.3973	41.0174	20.4262	9.81163	4.73118	19.7585	3483	4.76716	0.000275159	0.00838096	TRUE	2754	4.94725	0.000125447	0.0047957	TRUE	2034	5.39312	4.93277e-05	0.00257551	TRUE	2375	5.33804	5.57936e-05	0.00249593	TRUE	2170	5.18118	6.77064e-05	0.00329344	TRUE	1406	5.68882	2.42646e-05	0.00183358	TRUE	2366
1750	lib11-17_mRNA_99441	C	hypothetical protein BRAFLDRAFT_128388-like	F:metal ion binding; F:nucleic acid binding; C:nucleus; F:lysozyme activity; F:transferase activity, transferring acyl groups other than amino-acyl groups; P:peptidoglycan catabolic process; P:cell wall macromolecule catabolic process; P:oxidation-reduction process; F:oxidoreductase activity	Galactose oxidase, beta-propeller;	0	0	402.946	477.899	171.661	1.20602e-35	0.00025443	3.18499	2.41107	3.52683	1.65639	0	0	40766	0	1	1	FALSE	41362	0	1	1	FALSE	181	12.5588	5.18411e-09	3.02632e-06	TRUE	150	13.0447	1.32821e-09	9.40782e-07	TRUE	517	11.1728	2.56445e-07	5.24975e-05	TRUE	42466	5.12548e-15	1	1	FALSE	40685
1751	lib1_mRNA_24736	J	40s ribosomal protein s19	P:brain segmentation; P:positive regulation of cellular component movement; C:focal adhesion; F:protein homodimerization activity; F:translation initiation factor binding; P:ribosomal small subunit assembly; F:structural constituent of ribosome; P:chordate embryonic development; P:regulation of erythrocyte differentiation; P:translational elongation; F:fibroblast growth factor binding; P:negative…	Ribosomal protein S19e family; Winged helix-turn-helix DNA-binding domain; Ribosomal protein S19e, conserved site;	0.0068672	4.00454	3.80897e-60	4.3479	14.5875	4.50847	26.9391	333.304	1.19006e-17	2.47423e-08	755.073	5.98561e-10	1.33519e-11	37623	0.120128	1	1	FALSE	15299	5.77804	0.0979021	0.632207	FALSE	40067	-1.2928e-08	1	1	FALSE	12016	6.28298	0.0294118	0.258754	FALSE	5415	7.62279	0.00255428	0.0488976	FALSE	13181	5.86035	0.0979021	0.74229	FALSE	2430
1752	lib6_7_mRNA_3099	B	hypothetical protein	F:nucleotide binding	Nucleotide-binding alpha-beta plait domain;	1.24513e-17	272.156	129.941	235.802	4.9912e-16	10.7621	145.327	96.802	120.424	90.0102	55.9928	1.24985e-14	26.8923	40438	-2.25521e-13	1	1	FALSE	334	11.8386	4.11525e-08	1.30516e-05	TRUE	651	10.9265	4.5505e-07	7.37001e-05	TRUE	347	12.0258	2.20304e-08	6.74536e-06	TRUE	39948	-2.30647e-13	1	1	FALSE	6195	7.10109	0.00790514	0.1321	FALSE	465
1754	lib6_7_mRNA_3665	F	transmembrane protease serine 11b-like protein	F:serine-type endopeptidase activity; P:proteolysis	Peptidase S1; Peptidase S1, trypsin family, active site; Trypsin-like cysteine/serine peptidase domain;	15.7523	3.3395	3.82275	7.76103	0	20.0375	1581.18	35.7704	3.30576	1.32249	0.611031	0	0	5987	7.64514	0.00255428	0.0443	FALSE	17036	5.52127	0.141414	0.810699	FALSE	14074	5.86369	0.0699301	0.504741	FALSE	7772	7.11074	0.00658762	0.0881163	FALSE	40267	0	1	1	FALSE	3752	7.99297	0.00118835	0.0329054	FALSE	29
1757	lib3_mRNA_60747	B	cullin-1	C:nucleoplasm; P:Notch signaling pathway; P:protein monoubiquitination; C:cytosol; P:intrinsic apoptotic signaling pathway; C:SCF ubiquitin ligase complex; P:negative regulation of cell proliferation; P:cell cycle arrest; P:G1 phase of mitotic cell cycle; F:ubiquitin protein ligase binding; P:regulation of ubiquitin-protein ligase activity involved in mitotic cell cycle; P:organ morphogenesis; P:…	Cullin, N-terminal; Cullin homology; Cullin protein, neddylation domain; Cullin, conserved site; Winged helix-turn-helix DNA-binding domain; Cullin repeat-like-containing domain;	199.028	500.881	104.148	98.8583	110.285	45.3081	35.3161	109.802	67.616	38.812	30.6439	22.8899	15.2694	7850	3.11578	0.00741629	0.100376	FALSE	3349	4.44722	0.000280567	0.00890091	TRUE	13384	2.18257	0.052003	0.412815	FALSE	14387	2.10791	0.0621266	0.458797	FALSE	11959	2.26474	0.0450627	0.400345	FALSE	23134	0.982599	0.380904	1	FALSE	28822
1760	lib11-17_mRNA_90393	B	histone-lysine n-methyltransferase setdb1	C:nucleoplasm; F:protein binding; F:zinc ion binding; F:histone-lysine N-methyltransferase activity; C:cytoplasm; C:chromosome; F:DNA binding; P:histone lysine methylation; C:plasma membrane	Methyl-CpG DNA binding; Pre-SET domain; DNA-binding domain; Post-SET domain; Tudor domain; Pre-SET zinc-binding sub-group; SET domain;	235.732	367.583	230.154	159.314	52.4867	84.0396	56.4287	40.3929	41.7844	25.8705	19.8721	16.8087	20.5524	5389	3.80358	0.00156926	0.0309385	FALSE	3360	4.44472	0.000297476	0.00940034	TRUE	4943	3.77002	0.00160151	0.0344232	FALSE	7557	3.24026	0.00555212	0.0780588	FALSE	18115	1.63842	0.148907	0.87335	FALSE	10414	2.31645	0.0438471	0.447332	FALSE	13870
1761	lib3_mRNA_23969	F	ef-hand calcium-binding domain-containing protein 6-like	F:calcium ion binding	EF-hand domain; EF-Hand 1, calcium-binding site; EF-hand domain pair;	0.929594	0	0	0	0	37.8601	492.735	340.733	113.076	93.5394	91.065	14.4048	109.782	10866	-3.8439	0.027628	0.269795	FALSE	5749	-7.60577	0.00222469	0.0408936	FALSE	4880	-7.75924	0.0015094	0.032615	FALSE	4642	-7.99814	0.000851053	0.0194162	FALSE	5319	-7.60469	0.00222469	0.0441556	FALSE	18956	1.38925	0.218009	1	FALSE	1550
1766	lib6_7_mRNA_543	F	tissue specific transplantation antigen p35b	P:GDP-mannose metabolic process; F:GDP-L-fucose synthase activity; P:'de novo' GDP-L-fucose biosynthetic process; P:cytolysis; F:coenzyme binding; C:extracellular vesicular exosome	NAD-dependent epimerase/dehydratase, N-terminal domain; NAD(P)-binding domain;	4.24694	0	0	0	0	229.426	743.528	180.054	134.695	128.793	16.422	3.07702	0	37075	0.454898	1	1	FALSE	17363	-5.40584	0.141414	0.810699	FALSE	15952	-5.55661	0.0979021	0.634328	FALSE	15097	-5.79182	0.0699301	0.478323	FALSE	16945	-5.40478	0.141414	0.831057	FALSE	1020	6.18429	7.32659e-06	0.000763158	TRUE	300
1772	lib3_mRNA_16467	E	rho gtpase-activating protein 19	P:signal transduction; C:intracellular	Rho GTPase activation protein; Rho GTPase-activating protein domain;	1.02052	135.976	218.463	169.158	217.47	381.88	162.611	19.0065	29.3629	20.0196	6.26846	5.46172	19.607	21237	-2.33311	0.289593	1	FALSE	3490	4.61913	0.000349542	0.0106411	FALSE	2041	5.30479	5.0282e-05	0.00261747	TRUE	2831	4.93849	0.000121962	0.00457719	TRUE	2135	5.29629	6.13691e-05	0.00305397	TRUE	997	6.10721	6.79946e-06	0.00072459	TRUE	2021
1774	lib2_mRNA_8523	A	sorting nexin-24 isoform x1	F:phosphatidylinositol binding; P:transport; C:membrane; C:cytoplasmic vesicle	Phox homologous domain;	426.633	187.928	81.0272	164.988	302.78	130.498	24.6784	13.9257	25.3775	18.6283	17.5308	9.90023	36.5258	2074	5.41818	3.25692e-05	0.00166844	TRUE	4138	4.23636	0.000627151	0.0161004	FALSE	8177	3.02436	0.0104145	0.135319	FALSE	4687	4.05103	0.000930463	0.0210919	FALSE	2492	4.92422	0.000107662	0.00459014	TRUE	4582	3.70983	0.00253671	0.0578886	FALSE	18720
1782	lib2_mRNA_15306	C	non-structural maintenance of chromosomes element partial	C:Smc5-Smc6 complex; P:DNA repair	Non-structural maintenance of chromosomes element 1 family;	241.064	20.0808	308.037	288.945	313.805	27.7931	1.5551	11.604	5.5042	18.2035	1.53339	1.27122	11.2416	903	7.48046	1.36346e-06	0.000160424	TRUE	8246	3.90488	0.00905438	0.116647	FALSE	535	7.84718	2.20079e-07	4.36757e-05	TRUE	708	7.76592	3.3284e-07	4.99117e-05	TRUE	563	7.86581	3.45428e-07	6.51871e-05	TRUE	5282	4.36759	0.00409233	0.082285	FALSE	39187
1785	lib3_mRNA_23316	A	gamma- partial	P:glutathione biosynthetic process; F:gamma-glutamylcyclotransferase activity	Gamma-glutamylcyclotransferase family; Butirosin biosynthesis, BtrG-like;	557.893	0	2.27584e-74	1.96075e-44	4.79861	228.678	492.593	141.448	118.977	35.4197	3.41691	2.17008e-19	4.17035	154	12.7845	3.36636e-09	2.32248e-06	TRUE	41363	0	1	1	FALSE	41666	0	1	1	FALSE	41826	0	1	1	FALSE	12591	6.0336	0.0512821	0.418087	FALSE	320	11.5003	1.13896e-07	3.76977e-05	TRUE	135
1790	lib3_mRNA_23625	I	uncharacterized family 31 glucosidase kiaa1161-like	F:binding; F:hydrolase activity, hydrolyzing O-glycosyl compounds; P:carbohydrate metabolic process	Glycoside hydrolase family 31 family; Glycoside hydrolase superfamily; Aldolase-type TIM barrel;	0	0	1.66898	0	0	0	4.30348	7.51155	186.855	477.017	122.258	16.1954	211.155	5717	-7.68496	0.00194661	0.0360312	FALSE	5229	-7.77399	0.0015094	0.0305404	FALSE	9913	-3.22787	0.0216997	0.232504	FALSE	4193	-8.16656	0.000567215	0.0142942	FALSE	4844	-7.77291	0.0015094	0.0329297	FALSE	4350	-7.6872	0.00194661	0.0473487	FALSE	15614
1793	lib10_mRNA_101069	B	rna-binding protein with serine-rich domain partial	F:nucleic acid binding; F:nucleotide binding	RNA recognition motif domain; Nucleotide-binding alpha-beta plait domain;	211.667	357.638	84.7773	76.3276	45.4116	101.979	130.321	153.083	72.5782	41.1767	33.7244	5.88802	56.3662	2470	5.14916	6.64822e-05	0.0028597	TRUE	1456	5.90678	9.08637e-06	0.000660195	TRUE	5276	3.83269	0.00215905	0.0434781	FALSE	6240	3.68363	0.00277488	0.0472467	FALSE	8902	2.93146	0.0150446	0.179558	FALSE	3974	4.09625	0.00136558	0.0365091	FALSE	2627
1794	lib3_2_1_mRNA_21110	A	claspin isoform x2	F:zinc ion binding; P:cell cycle; C:nucleus	Claspin family;	407.115	219.39	153.686	128.805	57.91	179.916	47.4748	44.121	54.32	52.3264	13.157	7.62165	31.6807	1681	5.72458	1.43545e-05	0.00090726	TRUE	2841	4.83374	0.000142213	0.00531045	TRUE	3682	4.32178	0.000527071	0.0152089	FALSE	4795	4.0689	0.000993084	0.0220044	FALSE	8900	2.91348	0.0149904	0.178951	FALSE	2717	4.54684	0.000309657	0.0120982	FALSE	8878
1800	lib10_mRNA_70964	B	laminin subunit beta-2-like isoform x2	P:somite development; P:basement membrane assembly; P:muscle attachment; F:protein binding	Laminin IV; Epidermal growth factor-like domain; EGF-like, laminin; Laminin, N-terminal; Target SNARE coiled-coil domain;	101.247	315.406	7.51772	3.00175e-14	8.03148	73.22	40.2949	253.095	143.617	159.488	86.8133	7.31691	57.0716	5950	3.77612	0.00247069	0.0441178	FALSE	2044	5.41559	3.59974e-05	0.00187113	TRUE	38535	0.0387129	1	1	FALSE	8176	-7.02636	0.00790514	0.100888	FALSE	31713	0.13314	1	1	FALSE	6103	3.309	0.00739386	0.128718	FALSE	9613
1801	lib11-17_mRNA_109133	A	hydrolethalus syndrome protein 1 homolog	NA	Hydrolethalus syndrome protein 1, C-terminal domain;	468.579	170.389	157.287	215.679	73.7154	119.158	32.3416	12.1762	28.7411	17.1917	7.7376	13.4304	43.0561	2402	5.11649	5.99262e-05	0.00265067	TRUE	5819	3.65792	0.00240958	0.0439952	FALSE	5862	3.54328	0.0030396	0.0550913	FALSE	4792	3.99962	0.000984748	0.0218334	FALSE	11062	2.44995	0.0359985	0.345694	FALSE	6382	3.1418	0.00811569	0.135108	FALSE	19026
1803	lib11-17_mRNA_62794	C	nodal homolog	P:gastrulation; P:tube development; P:regulation of signal transduction; F:growth factor activity; P:regulation of developmental process; P:organ development; P:regulation of macromolecule metabolic process; P:growth; P:regulation of primary metabolic process; P:regulation of cellular metabolic process; P:anatomical structure formation involved in morphogenesis; P:tissue morphogenesis; P:negative…	Transforming growth factor-beta-related family; Transforming growth factor-beta, C-terminal; Transforming growth factor-beta, N-terminal; Transforming growth factor beta, conserved site; Cystine-knot cytokine;	83.1679	114.251	393.763	280.9	55.6945	88.6283	29.0154	52.3108	46.0573	3.18929	1.8252	0.993041	22.2205	2004	6.27885	2.84237e-05	0.00150694	TRUE	1318	6.74293	6.04039e-06	0.000486925	TRUE	415	8.53759	8.37173e-08	2.14328e-05	TRUE	590	8.06436	1.61289e-07	2.89465e-05	TRUE	2381	5.70725	9.44179e-05	0.00421181	TRUE	1387	6.37067	2.24287e-05	0.00171807	TRUE	3373
1806	lib2_mRNA_26659	A	erlin-2	C:endoplasmic reticulum membrane; C:protein complex; P:ER-associated protein catabolic process; C:integral to membrane; C:extracellular vesicular exosome	Band 7 protein family;	551.665	151.088	125.818	114.498	168.504	119.748	34.6471	41.3715	37.8815	38.7461	23.2321	12.3048	14.837	1895	5.47746	2.24143e-05	0.00125669	TRUE	6042	3.61011	0.00273329	0.0480638	FALSE	6682	3.347	0.00498265	0.0792257	FALSE	7634	3.21212	0.00627113	0.0872783	FALSE	5065	3.76743	0.00187899	0.0394147	FALSE	5783	3.27443	0.00583994	0.107292	FALSE	16468
1809	lib11-17_mRNA_61076	H	green fluorescent protein blfp-y5	P:bioluminescence	Green fluorescent protein;	0	0	0	0	4.84489	0	1.98002	46.8859	673.132	306.573	6.46799	0	0	40767	0	1	1	FALSE	41364	0	1	1	FALSE	41667	0	1	1	FALSE	41827	0	1	1	FALSE	12494	6.04723	0.0512821	0.418087	FALSE	42467	5.12548e-15	1	1	FALSE	20347
1815	lib11-17_mRNA_67685	J	kunitz and ntr domain-containing protein 1	F:serine-type endopeptidase inhibitor activity; P:negative regulation of endopeptidase activity; C:extracellular region; F:protein binding	Netrin domain; Proteinase inhibitor I2, Kunitz, conserved site; Proteinase inhibitor I2, Kunitz metazoa; Whey acidic protein-type 4-disulphide core; Kazal domain; Netrin module, non-TIMP type; Tissue inhibitor of metalloproteinases-like, OB-fold;	0	0	0	0	1.62535	11.6086	1.80846	0	18.7062	51.9757	970.354	7.41033	11.9868	10380	-6.56528	0.0228758	0.22721	FALSE	9859	-6.65381	0.0180599	0.189462	FALSE	8474	-6.80657	0.0116959	0.144075	FALSE	8121	-7.04452	0.00790514	0.100888	FALSE	20529	-2.13864	0.213857	1	FALSE	29325	0.642072	0.664198	1	FALSE	18228
1821	lib2_mRNA_23215	J	matrix metalloproteinase- partial	F:zinc ion binding; F:calcium ion binding; F:metalloendopeptidase activity; P:proteolysis; P:single-organism developmental process; C:extracellular matrix	Hemopexin-like domain; Peptidase M10A, stromelysin-type family; Metallopeptidase, catalytic domain; Hemopexin-like repeats; Peptidase, metallopeptidase; Peptidase M10, metallopeptidase; Peptidase M10A family; Peptidoglycan binding-like;	0	0	4.36171	0	0.797876	0	1.8335	7.29869e-27	15.1085	141.293	874.654	1.42993	14.6773	26548	-4.25403	0.555556	1	FALSE	26635	-4.33893	0.555556	1	FALSE	25805	1.56501	0.440422	1	FALSE	24204	-4.71593	0.333333	1	FALSE	36498	-0.786272	1	1	FALSE	25971	-4.25616	0.555556	1	FALSE	32232
1822	lib3_2_mRNA_67131	F	hypothetical protein BRAFLDRAFT_90439-like	NA	NA	0	0	0	0.984873	0	149.435	1213.2	151.828	36.5968	2.78221	1.22634	1.60582	0	25406	-4.41309	0.555556	1	FALSE	23706	-4.49847	0.333333	1	FALSE	23197	-4.6462	0.333333	1	FALSE	32407	-0.674682	0.7669	1	FALSE	23325	-4.49743	0.333333	1	FALSE	1075	6.47157	8.59114e-06	0.000849093	TRUE	98
1824	lib11-17_mRNA_128234	E	centrobin isoform x2	P:mitotic cytokinetic process; P:centriole replication; C:cytoplasm; F:protein domain specific binding; P:centrosome separation; C:centriole; C:centrosome	Others	65.8642	103.89	60.2537	72.3184	36.0003	375.229	330.28	163.876	120.775	29.4682	8.27744	10.5013	14.8611	10726	2.63983	0.0237847	0.235599	FALSE	7432	3.29727	0.00597478	0.0854024	FALSE	11275	2.51293	0.0298574	0.281351	FALSE	9940	2.77717	0.017088	0.182631	FALSE	16432	1.77023	0.134709	0.831057	FALSE	1701	5.14862	5.27626e-05	0.0032956	TRUE	1744
1825	lib1_mRNA_4018	J	hypothetical protein	NA	NA	0	0	0	0	0	0	0	0	5.28331	98.7512	943.788	6.09207	3.02123	11841	-6.28596	0.0384615	0.330293	FALSE	11162	-6.3743	0.0294118	0.271332	FALSE	9992	-6.52675	0.0228758	0.232915	FALSE	9402	-6.76428	0.0144479	0.157052	FALSE	10548	-6.37323	0.0294118	0.286634	FALSE	9830	-6.28818	0.0384615	0.398983	FALSE	8655
1827	lib4_5_mRNA_3619	J	hypothetical protein	NA	NA	0	0	0	0	2.39363	0.930144	0.849774	0	2.43771	24.6669	1031.93	6.4712	0	11223	-6.37198	0.0294118	0.272159	FALSE	10577	-6.46038	0.0228758	0.226887	FALSE	9452	-6.61294	0.0180599	0.196859	FALSE	8909	-6.8506	0.0116959	0.135622	FALSE	24418	-1.40717	0.363261	1	FALSE	16687	-2.69845	0.18937	1	FALSE	16207
1832	lib8_9_mRNA_22615	G	rna-binding protein	F:nucleic acid binding; F:nucleotide binding	RNA recognition motif domain; Nucleotide-binding alpha-beta plait domain;	6.11092e-60	3.56567	78.8294	23.831	55.7287	101.607	144.118	447.865	176.11	26.4512	25.9758	12.1841	98.1898	7072	-7.27669	0.00468227	0.0700863	FALSE	19231	-1.75177	0.206279	1	FALSE	9939	2.68707	0.0226507	0.232915	FALSE	26271	0.964578	0.403102	1	FALSE	13253	2.18656	0.061573	0.493578	FALSE	6757	3.05172	0.00997962	0.156885	FALSE	4501
1840	lib1_mRNA_4071	E	eh domain-containing protein 3	NA	Others	0.0277249	70.6442	8.21955	12.7229	311.064	696.978	90.3047	60.4073	121.553	41.0799	67.3914	4.26625	0.000221772	14740	-5.34633	0.0699301	0.503646	FALSE	5456	4.02613	0.00182745	0.0355864	FALSE	26582	0.935355	0.53298	1	FALSE	20146	1.56379	0.201839	1	FALSE	1248	6.1635	7.3668e-06	0.000627158	TRUE	416	7.32571	2.78268e-07	7.09837e-05	TRUE	2819
1844	lib10_mRNA_57249	F	kinesin-like protein klp6-like	F:microtubule binding; P:microtubule-based movement; F:ATP binding; P:metabolic process; C:kinesin complex; F:microtubule motor activity; C:microtubule	Kinesin protein 1B family; Forkhead-associated (FHA) domain; SMAD/FHA domain; P-loop containing nucleoside triphosphate hydrolase; Kinesin-like protein family; Kinesin motor domain; Kinesin motor domain, conserved site;	84.445	131.319	22.3276	21.8249	6.26134	10.49	353.943	237.959	122.056	120.425	113.405	11.9706	10.5671	9702	2.81037	0.018053	0.189904	FALSE	6535	3.4474	0.00376506	0.0612123	FALSE	25900	0.895619	0.452151	1	FALSE	26609	0.863415	0.451351	1	FALSE	24990	-0.926845	0.456857	1	FALSE	31571	-0.189146	0.942194	1	FALSE	1913
1848	lib4_5_mRNA_21300	C	synaptic vesicle membrane protein vat-1 homolog	P:negative regulation of mitochondrial fusion; F:oxidoreductase activity; C:mitochondrial outer membrane; F:zinc ion binding; C:extracellular vesicular exosome; P:oxidation-reduction process	Alcohol dehydrogenase superfamily, zinc-type family;	0.000138523	3.00008	244.32	147.997	247.043	243.068	200.875	73.3107	56.4939	23.9169	14.7121	3.2106	22.5424	17565	-5.37585	0.141414	0.824671	FALSE	38084	-0.0955524	1	1	FALSE	1291	6.22047	7.28213e-06	0.000599301	TRUE	2200	5.50193	3.96828e-05	0.00191643	TRUE	1240	6.23316	7.09898e-06	0.000608257	TRUE	1139	6.20779	1.04176e-05	0.000970013	TRUE	1183
1852	lib6_7_mRNA_3667	F	suppressor of tumorigenicity 14	P:proteolysis; F:serine-type endopeptidase activity; F:protein binding	Low-density lipoprotein (LDL) receptor class A repeat; Thrombospondin, type 1 repeat; Peptidase S1; Peptidase S1, trypsin family, active site; CUB domain; Trypsin-like cysteine/serine peptidase domain;	11.9164	2.00264e-32	1.15039e-38	1.94259	0	13.9917	1489.67	62.922	3.20873	0.475897	0.752287	0	0	7527	7.24484	0.00658762	0.0900087	FALSE	41365	0	1	1	FALSE	41668	0	1	1	FALSE	20498	5.1434	0.212121	1	FALSE	40268	0	1	1	FALSE	5153	7.47729	0.0039886	0.0804582	FALSE	35
1856	lib10_mRNA_95193	F	hypothetical protein BRAFLDRAFT_116949-like	NA	NA	1.09787	0	0	1.41597	0	39.2166	513.813	385.651	188.01	77.5302	27.8124	7.74831	7.70268	16644	-2.73347	0.128483	0.819251	FALSE	9406	-6.71753	0.0144479	0.16077	FALSE	8087	-6.87036	0.00956938	0.125504	FALSE	17277	-2.40608	0.0991656	0.609402	FALSE	8713	-6.71645	0.0144479	0.173039	FALSE	10596	2.32778	0.0502551	0.484485	FALSE	880
1858	lib6_7_mRNA_1804	A	rna recognition motif domain containing protein	F:nucleic acid binding; F:nucleotide binding	RNA recognition motif domain; Nucleotide-binding alpha-beta plait domain;	374.907	252.657	7.76542e-156	0	101.094	73.3896	104.193	210.209	141.385	60.541	27.9998	1.92046	28.7016	681	7.55102	5.51915e-07	8.61068e-05	TRUE	970	6.98522	1.84843e-06	0.000202256	TRUE	20903	-4.89487	0.212121	1	FALSE	20622	-5.12734	0.212121	1	FALSE	2140	5.66434	6.36285e-05	0.00315753	TRUE	2664	5.19947	0.0002895	0.0115415	FALSE	1604
1859	lib2_mRNA_16919	C	nuclear cap-binding protein subunit 2	P:positive regulation of RNA export from nucleus; P:regulation of translation; C:nuclear cap binding complex; F:RNA 7-methylguanosine cap binding; P:gene silencing by RNA; P:7-methylguanosine mRNA capping; P:mRNA cis splicing, via spliceosome; P:snRNA export from nucleus; F:nucleotide binding; C:cytoplasm; P:nuclear-transcribed mRNA catabolic process, nonsense-mediated decay; C:nucleus; P:mRNA tr…	Nucleotide-binding alpha-beta plait domain; Nuclear cap-binding protein subunit 2 family; RNA recognition motif domain;	35.7161	88.6613	196.715	342.183	347.111	18.2516	38.38	8.37389	8.78184	4.09792	3.08988	4.81747	43.3584	10288	2.86992	0.022734	0.22721	FALSE	4912	4.18108	0.00119041	0.0257485	FALSE	2064	5.33231	5.40895e-05	0.00276964	TRUE	1425	6.13375	6.2531e-06	0.000466223	TRUE	1241	6.14918	7.13112e-06	0.000610518	TRUE	14716	1.90444	0.13833	0.935884	FALSE	7116
1865	lib2_mRNA_11098	A	surfeit locus protein 2	C:plasma membrane; C:nucleolus; C:nucleus	Surfeit locus 2 family;	480.855	278.074	130.65	119.634	71.5745	51.923	55.1343	53.2884	17.8264	6.0297	5.41018	9.23614	89.7401	1742	5.69011	1.64179e-05	0.000994945	TRUE	2740	4.90085	0.000118899	0.00461041	TRUE	5088	3.81261	0.00172541	0.0360295	FALSE	5778	3.68707	0.00213959	0.0393428	FALSE	8474	2.94401	0.0141493	0.173039	FALSE	10292	2.48092	0.040479	0.41783	FALSE	8351
1881	lib11-17_mRNA_114970	E	PREDICTED: uncharacterized protein LOC100373162	F:metal ion binding	MULE transposase domain; Zinc finger, FLYWCH-type;	0	0	6.30442	44.7247	0	1356.57	169.948	13.2535	10.1803	4.37193	3.92038	20.4814	0	4722	-8.02222	0.000948317	0.0211138	FALSE	4243	-8.11134	0.000691221	0.0172312	FALSE	18997	-1.68937	0.176429	0.986575	FALSE	22931	1.12461	0.309421	1	FALSE	3959	-8.11026	0.000691221	0.0184699	FALSE	873	6.04404	4.07786e-06	0.000496284	TRUE	5962
1891	lib10_mRNA_82609	F	zinc metalloproteinase nas-13-like	F:metal ion binding; P:proteolysis; F:metalloendopeptidase activity	Peptidase M12A, astacin; ShKT domain; Metallopeptidase, catalytic domain;	1.41565	0	0	0	0	4.583	380.553	271.92	190.087	108.312	148.783	9.23105	45.3365	15114	-2.63891	0.0900076	0.632554	FALSE	8323	-6.96794	0.00956938	0.118816	FALSE	7107	-7.12099	0.00658762	0.0956289	FALSE	6786	-7.35932	0.0039886	0.0607996	FALSE	7668	-6.96686	0.00956938	0.128648	FALSE	24205	-0.997845	0.498997	1	FALSE	1358
1892	lib1_mRNA_6213	B	major facilitator superfamily domain-containing protein 5	C:integral to membrane; P:molybdate ion transport; F:molybdate ion transmembrane transporter activity	Molybdate-anion transporter MOT2 family;	95.9489	272.148	196.969	221.451	158.299	91.4066	24.8922	14.5383	15.3327	26.3538	17.5925	4.94114	55.4653	4538	4.25763	0.000847567	0.0195252	FALSE	1740	5.76226	1.81918e-05	0.00111081	TRUE	2065	5.29809	5.40895e-05	0.00276964	TRUE	2118	5.46994	3.33077e-05	0.00167083	TRUE	2647	4.98078	0.000142368	0.00569302	TRUE	3607	4.18775	0.000987408	0.0290846	FALSE	11913
1893	lib11-17_mRNA_26831	F	PREDICTED: uncharacterized protein LOC100368927	F:zinc ion binding; F:protein binding	RWD domain; Zinc finger, CHY-type; Ubiquitin-conjugating enzyme/RWD-like; Zinc finger, CCCH-type;	55.9593	35.169	28.1154	28.1022	31.1045	113.743	487.559	200.117	128.514	71.1198	56.0705	17.8879	23.0549	18432	1.64107	0.157561	0.908217	FALSE	25006	0.972383	0.399233	1	FALSE	29867	0.65042	0.574885	1	FALSE	30714	0.650044	0.561	1	FALSE	25197	0.795596	0.485573	1	FALSE	8335	2.66337	0.0223215	0.279075	FALSE	1988
1894	lib1_mRNA_32780	F	calmodulin 4	F:calcium ion binding	EF-hand domain; EF-Hand 1, calcium-binding site; EF-hand domain pair;	1.02052	0	0	0	0	10.4173	826.969	448.488	48.3624	0.500489	0	0	0	31183	3.7974	1	1	FALSE	41366	0	1	1	FALSE	41669	0	1	1	FALSE	41828	0	1	1	FALSE	40269	0	1	1	FALSE	6526	7.05447	0.00956938	0.150981	FALSE	72
1895	lib3_2_1_mRNA_664	A	geranylgeranyl transferase type-1 subunit beta	F:CAAX-protein geranylgeranyltransferase activity; P:protein geranylgeranylation; C:CAAX-protein geranylgeranyltransferase complex	Prenyltransferase/squalene oxidase; Terpenoid cyclases/protein prenyltransferase alpha-alpha toroid;	929.861	61.0334	63.0406	80.1449	49.1988	25.0519	51.6607	26.294	40.3877	34.4304	34.4482	29.016	19.4054	2466	4.99829	6.45432e-05	0.0027808	TRUE	21883	1.07081	0.329674	1	FALSE	22123	1.11764	0.315039	1	FALSE	19870	1.46397	0.184011	0.983869	FALSE	25359	0.760259	0.496219	1	FALSE	31184	-0.211313	0.873129	1	FALSE	23496
1897	lib3_mRNA_46294	A	ww domain-containing oxidoreductase	P:steroid metabolic process; F:RNA polymerase II transcription coactivator activity; C:microvillus; F:oxidoreductase activity; P:positive regulation of extrinsic apoptotic signaling pathway; P:negative regulation of Wnt receptor signaling pathway; F:protein dimerization activity; C:Golgi apparatus; C:cytosol; P:cellular response to transforming growth factor beta stimulus; F:coenzyme binding; P:o…	Glucose/ribitol dehydrogenase family; WW domain; Short-chain dehydrogenase/reductase SDR family; NAD(P)-binding domain;	1131.01	106.442	17.81	23.7424	60.8633	21.3055	21.1234	21.6993	38.0574	20.9395	29.9378	41.4937	5.87661	2818	4.76593	0.000115427	0.0043519	TRUE	20970	1.35753	0.218558	1	FALSE	21805	-1.21713	0.282287	1	FALSE	26797	-0.803963	0.461795	1	FALSE	29729	0.551858	0.627738	1	FALSE	23267	-0.959071	0.406064	1	FALSE	22736
1908	lib6_7_mRNA_4135	E	cell division control protein 6 homolog	F:kinase binding; P:positive regulation of chromosome segregation; C:spindle pole; F:ATP binding; P:positive regulation of cytokinesis; P:regulation of mitotic metaphase/anaphase transition; C:spindle midzone; F:chromatin binding; C:Golgi apparatus; C:nucleus	Cdc6, C-terminal domain; Winged helix-turn-helix DNA-binding domain;	4.64186e-43	16.4726	103.568	246.373	245.469	523.156	48.2399	8.81065	13.8282	29.0494	1.56379	6.40431	20.8907	11258	-6.35717	0.0294118	0.272159	FALSE	21314	1.3528	0.262441	1	FALSE	4770	4.00135	0.00137618	0.0306528	FALSE	2295	5.2533	4.79918e-05	0.00222176	TRUE	2045	5.24413	5.32047e-05	0.0027642	TRUE	795	6.33459	2.86096e-06	0.000381641	TRUE	7598
1911	lib11-17_mRNA_18192	C	ubiquitin carboxyl-terminal hydrolase 31-like	P:ubiquitin-dependent protein catabolic process; C:intracellular membrane-bounded organelle; F:cysteine-type peptidase activity	Ubiquitin specific protease domain; Peptidase C19, ubiquitin carboxyl-terminal hydrolase; Ubiquitin specific protease, conserved site;	113.175	145.311	248.851	305.962	172.96	46.1672	1.68142	2.84386	11.1387	11.2723	9.38109	12.002	34.6367	7838	3.22874	0.00706399	0.0957541	FALSE	6018	3.58962	0.00265328	0.0468351	FALSE	3359	4.36631	0.000391724	0.012192	FALSE	3202	4.66549	0.000192175	0.00637659	TRUE	4733	3.84079	0.00144519	0.0324414	FALSE	14074	1.93659	0.0994774	0.750965	FALSE	11995
1913	lib4_5_mRNA_19112	J	hypothetical protein BRAFLDRAFT_127514-like	NA	Others	0	4.47448	0	0	0	2.60996	4.95561	5.73413	27.0148	23.2854	933.542	20.5076	0	4712	-8.02406	0.000948317	0.0211138	FALSE	16506	-2.17782	0.102644	0.660582	FALSE	3542	-8.26687	0.000469814	0.0139158	FALSE	3430	-8.50607	0.000258565	0.00794433	TRUE	3953	-8.1121	0.000691221	0.0184699	FALSE	9513	-2.93661	0.0334532	0.373532	FALSE	13633
1915	lib11-17_mRNA_24563	B	protein kiaa1143 like protein	NA	Domain of unknown function DUF4604;	125.229	257.005	194.616	212.247	219.133	132.038	22.6991	10.8067	12.2526	10.8025	10.4847	6.24104	15.2636	4293	4.30938	0.000652231	0.0161418	FALSE	2149	5.3472	4.46075e-05	0.00220437	TRUE	2458	4.94784	0.000104062	0.0044968	TRUE	2618	5.07518	8.48544e-05	0.00344364	TRUE	2305	5.11727	8.17953e-05	0.00377025	TRUE	3069	4.38575	0.000530439	0.0183585	FALSE	15584
1918	lib3_mRNA_31197	A	major facilitator superfamily domain-containing protein 5	C:integral to membrane; P:molybdate ion transport; F:molybdate ion transmembrane transporter activity	Molybdate-anion transporter MOT2 family; Major facilitator superfamily domain;	592.929	350.601	73.0677	40.547	70.5054	239.673	42.9452	10.0061	11.6325	15.5135	7.54003	13.6087	19.6071	1932	5.4371	2.43084e-05	0.00133679	TRUE	3031	4.67968	0.000177748	0.00623062	TRUE	11457	2.41896	0.0351642	0.326093	FALSE	19665	1.5711	0.16426	0.887466	FALSE	11816	2.36686	0.0407158	0.366105	FALSE	3316	4.1306	0.000718349	0.0230162	FALSE	15607
1919	lib10_mRNA_20445	C	splicing factor 3a subunit 3	F:nucleic acid binding; P:hematopoietic stem cell differentiation; C:nucleus; F:zinc ion binding	Splicing factor SF3a60 binding domain; Zinc finger, C2H2-type matrin; Domain of unknown function DUF3449;	20.5378	36.9456	172.172	284.425	132.937	174.26	96.8956	54.7195	55.594	34.606	19.1915	13.3003	14.7468	29257	0.623818	0.614307	1	FALSE	20927	1.4688	0.214015	1	FALSE	5287	3.68766	0.00221384	0.0438037	FALSE	3606	4.41269	0.000320549	0.00944454	TRUE	6513	3.31397	0.00494305	0.0806355	FALSE	4510	3.70383	0.00222645	0.0524504	FALSE	7114
1931	lib10_mRNA_57648	D	non-structural maintenance of chromosomes element 1 homolog	P:DNA repair; F:protein-glycine ligase activity; F:protein-glutamic acid ligase activity; C:Smc5-Smc6 complex	Non-structural maintenance of chromosomes element 1 family; Zinc finger, RING-like;	195.443	121.988	131.874	178.925	373.83	94.832	11.1835	27.8366	21.647	19.6757	11.2797	12.2804	38.4395	4906	3.98364	0.0010768	0.0233195	FALSE	7404	3.30448	0.0056148	0.0805713	FALSE	6384	3.41763	0.00426743	0.0710209	FALSE	5182	3.85875	0.00135351	0.0277508	FALSE	2433	4.91952	0.000101986	0.00441871	TRUE	7181	2.94097	0.0124093	0.183601	FALSE	32312
1937	lib1_mRNA_21719	C	hypothetical protein BRAFLDRAFT_124507-like	C:intracellular; P:nucleic acid metabolic process; F:heterocyclic compound binding; F:organic cyclic compound binding; F:catalytic activity	NA	118.577	98.7031	355.973	304.789	52.6053	2.67854	15.8523	8.61252	29.8508	29.9441	24.1835	0	6.0297	928	10.5511	1.51457e-06	0.000172104	TRUE	1015	10.376	2.18621e-06	0.000227721	TRUE	217	12.38	8.46266e-09	4.14343e-06	TRUE	246	12.3959	7.92706e-09	3.42258e-06	TRUE	1699	9.46796	2.50523e-05	0.00155929	TRUE	17938	5.12603	0.212121	1	FALSE	4034
1941	lib3_mRNA_1428	E	hypothetical protein BRAFLDRAFT_129909-like	NA	Others	8.98756	2.00227	5.57149	13.0437	0	476.674	196.065	79.6663	12.778	241.235	165.442	4.51992	25.3116	28954	0.979247	0.558454	1	FALSE	26019	-1.1456	0.536405	1	FALSE	32177	0.297794	0.899314	1	FALSE	21964	1.51729	0.226343	1	FALSE	12982	-5.94863	0.0512821	0.418087	FALSE	619	6.69581	1.24141e-06	0.000213077	TRUE	1507
1943	lib11-17_mRNA_83699	C	hypothetical protein BRAFLDRAFT_120870-like	F:protein binding	Galactose oxidase, beta-propeller; Kelch repeat type 1;	99.3228	73.9308	263.486	443.32	13.0294	85.2604	1.00215	5.18616	2.30322	3.03642	0.595184	0.975303	11.5609	1684	6.55879	1.45111e-05	0.000915523	TRUE	1994	6.13967	3.21734e-05	0.00171429	TRUE	639	7.98246	4.07388e-07	6.7736e-05	TRUE	373	8.74713	2.65859e-08	7.57277e-06	TRUE	8433	3.64194	0.0133215	0.167836	FALSE	1417	6.3389	2.59648e-05	0.00194683	TRUE	40390
1945	lib3_2_1_mRNA_11938	A	group xiia secretory phospholipase a2	C:extracellular region; F:calcium ion binding; F:phospholipase A2 activity; P:phospholipid metabolic process; P:lipid catabolic process	Phospholipase A2 domain; Phospholipase A2, active site; Phospholipase A2, group XII secretory family;	515.589	307.147	46.1352	35.653	226.741	162.166	46.5305	20.4713	23.5727	19.6827	18.1104	11.3037	12.1959	1916	5.50152	2.39566e-05	0.00132117	TRUE	2882	4.75496	0.000149308	0.00550431	TRUE	14988	2.02266	0.0807296	0.572271	FALSE	19374	1.65231	0.149471	0.81969	FALSE	3518	4.31719	0.000462519	0.0139684	FALSE	4241	3.83326	0.00172541	0.0432252	FALSE	12242
1948	lib3_2_mRNA_60725	H	basement membrane-specific heparan sulfate proteoglycan core protein isoform x3	F:protein binding; F:calcium ion binding	Epidermal growth factor-like domain; EGF-like, laminin; Immunoglobulin subtype 2; Immunoglobulin I-set; Laminin G domain; EGF-like, conserved site; Concanavalin A-like lectin/glucanase domain; Laminin B, subgroup; Immunoglobulin V-set domain; Immunoglobulin-like fold; Immunoglobulin-like domain; Laminin B type IV; EGF-like calcium-binding domain; Immunoglobulin subtype;	28.7549	21.8709	7.83265	8.98623	5.4783	8.31008	67.2565	158.687	310.213	205.246	161.686	6.72112	32.2901	15121	2.08412	0.0901528	0.633407	FALSE	18931	1.69127	0.179351	1	FALSE	31950	0.218783	0.858429	1	FALSE	32499	0.415977	0.776972	1	FALSE	31355	-0.291395	0.90789	1	FALSE	31456	0.302955	0.915109	1	FALSE	5402
1949	lib6_7_mRNA_3640	I	myosin heavy chain isoform partial	C:myosin complex; P:metabolic process; F:motor activity	Myosin tail;	0	0	1.96063	0	0	0	0	1.17099	184.416	512.843	217.994	6.746e-88	4.51889e-129	40768	0	1	1	FALSE	41367	0	1	1	FALSE	20716	4.92374	0.212121	1	FALSE	41829	0	1	1	FALSE	40270	0	1	1	FALSE	42468	5.12548e-15	1	1	FALSE	43036
1951	lib3_mRNA_42410	A	3 (2 ) -bisphosphate nucleotidase 1 isoform x2	C:cytosol; P:3'-phosphoadenosine 5'-phosphosulfate metabolic process; P:dephosphorylation; P:xenobiotic metabolic process; F:3'(2'),5'-bisphosphate nucleotidase activity; C:extracellular vesicular exosome; P:nervous system development; F:inositol-1,4-bisphosphate 1-phosphatase activity; F:magnesium ion binding; P:phosphatidylinositol phosphorylation	Inositol monophosphatase family; Inositol monophosphatase, metal-binding site; Inositol monophosphatase, conserved site;	342.126	151.386	155.277	104.062	7.66094	64.2831	26.506	35.0432	148.785	36.7645	63.6517	7.80836	64.3477	2000	5.43916	2.79425e-05	0.00148439	TRUE	3952	4.26411	0.000558444	0.0150133	FALSE	3609	4.30201	0.00051388	0.0149077	FALSE	5762	3.72665	0.00209123	0.0385603	FALSE	37652	-0.0272362	1	1	FALSE	6846	3.0286	0.011139	0.172872	FALSE	15572
1953	lib6_7_mRNA_181	H	hypothetical protein BRAFLDRAFT_128286-like	F:carbohydrate binding	NA	0	0	0	0	0	0	5.27588	91.8364	338.653	464.523	30.5848	0	0	40769	0	1	1	FALSE	41368	0	1	1	FALSE	41670	0	1	1	FALSE	41830	0	1	1	FALSE	40271	0	1	1	FALSE	42469	5.12548e-15	1	1	FALSE	10068
1954	lib3_2_mRNA_46962	H	collagen alpha-1 chain	P:tissue development; P:single-organism cellular process; C:basement membrane; P:organ development; P:anatomical structure morphogenesis; P:muscle structure development; P:embryo development; C:collagen; F:extracellular matrix structural constituent	Collagen IV, non-collagenous; Collagen triple helix repeat; C-type lectin fold;	0.122861	6.77401	0.217773	1.11465	0.896174	13.3755	65.7281	203.302	419.347	130.912	129.036	1.41141	51.7278	28925	-2.88374	0.555556	1	FALSE	18749	2.20457	0.155315	0.879849	FALSE	24932	-2.377	0.333333	1	FALSE	33762	-0.32582	1	1	FALSE	36644	-0.614346	1	1	FALSE	9621	3.17433	0.0360153	0.397557	FALSE	2052
1962	lib3_2_mRNA_53817	D	cyclin-dependent kinases regulatory subunit 1	P:G1 phase of mitotic cell cycle; P:regulation of cyclin-dependent protein serine/threonine kinase activity; P:cell division; F:protein binding; F:kinase activity; P:G1/S transition of mitotic cell cycle; P:S phase of mitotic cell cycle; C:nucleoplasm; P:cell proliferation; F:cyclin-dependent protein serine/threonine kinase regulator activity	Cyclin-dependent kinase, regulatory subunit family;	1.02052	58.6719	61.4331	73.2229	349.822	76.7094	62.6096	42.741	49.5139	34.5338	17.0958	15.3921	325.596	10748	-3.81453	0.024348	0.240461	FALSE	15124	1.92535	0.0920381	0.632207	FALSE	15046	1.99214	0.0842471	0.594864	FALSE	13235	2.24593	0.0484663	0.386611	FALSE	3096	4.49971	0.000277093	0.00949005	TRUE	10459	2.31131	0.0457267	0.464507	FALSE	12142
1964	lib11-17_mRNA_52292	A	vasa-like partial	F:nucleic acid binding; P:metabolic process; F:ATP binding; F:helicase activity; F:zinc ion binding	ATP-dependent RNA helicase DEAD-box, conserved site; Helicase superfamily 1/2, ATP-binding domain; Zinc finger, CCHC-type; RNA helicase, DEAD-box type, Q motif; DEAD/DEAH box helicase domain; P-loop containing nucleoside triphosphate hydrolase; Helicase, C-terminal;	434.761	131.336	190.129	181.583	63.5764	84.5037	40.497	9.41085	26.674	10.8216	0.563987	2.14109	68.1349	568	7.61367	3.07431e-07	5.72328e-05	TRUE	1842	5.89035	2.32135e-05	0.00133895	TRUE	1266	6.42867	6.63022e-06	0.000556425	TRUE	1471	6.36897	7.16772e-06	0.000517703	TRUE	3296	4.84449	0.000355762	0.0114574	FALSE	2341	5.25169	0.000170023	0.00771646	TRUE	3987
1970	lib2_mRNA_18610	E	beta- n-acetylgalactosaminyltransferase 2-like	P:metabolic process; F:transferase activity, transferring glycosyl groups	Nucleotide-diphospho-sugar transferases; Glycosyltransferase 2-like;	3.48902	0	4.42317	7.38654	0	846.126	366.586	89.7168	65.1343	44.5153	17.1688	9.09967	1.85823	21482	-1.36314	0.317057	1	FALSE	8408	-6.94742	0.00956938	0.118816	FALSE	25771	-1.02966	0.436176	1	FALSE	32861	-0.298848	0.836144	1	FALSE	7755	-6.94635	0.00956938	0.128648	FALSE	645	6.52658	1.41568e-06	0.000231578	TRUE	1410
1972	lib2_mRNA_14418	A	upf0609 protein c4orf27 homolog	C:nucleus	Protein of unknown function DUF2228, C2H2, APLF-like family;	319.602	253.953	158.43	234.493	99.8314	53.0336	15.6524	4.62252	8.0604	7.50734	5.12869	10.4269	27.9252	2738	4.92735	9.79732e-05	0.00380177	TRUE	3252	4.59635	0.000251732	0.00822431	TRUE	4638	3.91685	0.00124684	0.0285622	FALSE	3551	4.4837	0.000300257	0.00898371	TRUE	7145	3.25	0.0068725	0.102194	FALSE	10436	2.33786	0.0446697	0.454769	FALSE	28942
1979	lib3_mRNA_32633	A	protein brambleberry-like	P:pronuclear fusion; P:karyomere membrane fusion	Others	740.886	216.308	94.6177	111.304	28.1884	122.504	14.2944	3.41302	5.01321	1.88019	0.551909	2.88095	55.1845	371	7.96765	7.44939e-08	2.13334e-05	TRUE	1354	6.19414	6.63022e-06	0.000520262	TRUE	2715	5.00544	0.000163778	0.00636278	TRUE	2536	5.2445	7.57907e-05	0.00315984	TRUE	7969	3.25751	0.0102647	0.136853	FALSE	1916	5.37206	8.13769e-05	0.00451251	TRUE	12217
1983	lib8_9_mRNA_1097	G	microsomal glutathione s-transferase 1	F:transferase activity; P:metabolic process	Membrane associated eicosanoid/glutathione metabolism-like domain;	3.78182	0	0	0	0	24.3779	306.903	295.183	280.908	120.482	34.9272	9.60815	21.1824	24036	-1.32714	0.361163	1	FALSE	8050	-7.02525	0.00790514	0.103142	FALSE	6884	-7.17834	0.0055336	0.0844231	FALSE	6570	-7.41674	0.0034188	0.0544171	FALSE	7388	-7.02417	0.00790514	0.112075	FALSE	19492	1.3361	0.265294	1	FALSE	1769
1985	lib10_mRNA_99650	C	transformer-2 protein homolog beta-like	F:mRNA binding; P:regulation of alternative mRNA splicing, via spliceosome; P:positive regulation of mRNA splicing, via spliceosome; F:protein binding; F:nucleotide binding; C:nucleus	RNA recognition motif domain; Nucleotide-binding alpha-beta plait domain;	39.0789	46.2372	237.039	325.595	65.8905	228.94	21.7802	17.8299	30.1207	29.2259	10.3488	3.39111	3.85134	8155	3.49621	0.00795893	0.103691	FALSE	6313	3.74026	0.00341261	0.0560806	FALSE	1331	6.09949	8.22015e-06	0.000650401	TRUE	1183	6.56156	2.82853e-06	0.000254033	TRUE	4319	4.25056	0.000998188	0.0245551	FALSE	1216	6.04436	1.30969e-05	0.00114432	TRUE	9616
1991	lib2_mRNA_10274	F	cysteine-rich secretory protein-2	C:extracellular region	CAP domain; Allergen V5/Tpx-1-related, conserved site; Cysteine-rich secretory protein, allergen V5/Tpx-1-related family;	6.09734e-58	0	0	0	7.47053	83.3404	560.439	353.953	168.721	37.3307	7.48715	1.55021	8.44133e-287	25588	-4.36467	0.555556	1	FALSE	23863	-4.44991	0.333333	1	FALSE	23399	-4.59742	0.333333	1	FALSE	23219	-4.82818	0.333333	1	FALSE	16352	2.21542	0.128483	0.831057	FALSE	1915	5.67817	8.11711e-05	0.00450345	TRUE	224
1997	lib3_mRNA_58596	G	golgi-associated plant pathogenesis-related protein 1	C:extracellular region	CAP domain; Allergen V5/Tpx-1-related, conserved site; Cysteine-rich secretory protein, allergen V5/Tpx-1-related family; Ves allergen family;	0.707823	0	0	0	4.70479	31.4219	244.702	544.597	229.414	35.3088	3.06204	0	0	32753	3.31469	1	1	FALSE	41370	0	1	1	FALSE	41672	0	1	1	FALSE	41832	0	1	1	FALSE	13422	6.00555	0.0699301	0.522342	FALSE	2517	8.63998	0.000239051	0.00998748	TRUE	265
1999	lib3_mRNA_15036	A	transmembrane protein 59-like	C:intracellular membrane-bounded organelle; P:regulation of biological process; C:cytoplasmic part; C:endomembrane system	Uncharacterised protein family, TMEM59 family;	256.715	252.323	130.044	75.3066	149.383	130.736	69.569	73.7867	45.3146	36.6943	19.9686	7.22108	18.9688	2432	5.13654	6.21051e-05	0.00271317	TRUE	2492	5.11256	8.39224e-05	0.00357802	TRUE	4092	4.1581	0.000767335	0.0199233	FALSE	7329	3.37232	0.00530989	0.0769756	FALSE	3772	4.35659	0.00059249	0.0166887	FALSE	3608	4.16348	0.000988862	0.0291194	FALSE	5660
2000	lib3_mRNA_45799	A	protein bicaudal d homolog 2 isoform x1	P:transport; C:Golgi apparatus	Bicaudal-D protein, microtubule-associated family;	359.004	352.176	90.1272	78.8221	46.9289	110.617	143.852	46.737	20.9571	17.5014	5.32975	11.3642	38.8111	2705	4.97175	9.52698e-05	0.00374197	TRUE	2521	4.94463	8.90006e-05	0.00375088	TRUE	8255	2.98008	0.0115006	0.144075	FALSE	9915	2.78798	0.0166913	0.178859	FALSE	14411	2.03885	0.0774044	0.570669	FALSE	5841	3.27405	0.00634043	0.11533	FALSE	4297
2001	lib3_2_mRNA_47004	A	zinc finger protein 296	F:metal ion binding	Zinc finger, C2H2;	675.702	252.542	97.4993	148.773	71.905	4.75782	14.3294	0.966374	4.90771	3.08717	7.30144	13.919	25.5827	1780	5.59325	1.73969e-05	0.0010384	TRUE	4034	4.17414	0.000595051	0.0156722	FALSE	9259	2.80242	0.0165174	0.189535	FALSE	6975	3.41268	0.0040285	0.0613637	FALSE	11769	2.36284	0.0387419	0.349743	FALSE	19242	-1.5331	0.239973	1	FALSE	40343
2003	lib11-17_mRNA_16895	C	dixin isoform x1	P:forebrain development; P:regulation of JNK cascade; P:Wnt receptor signaling pathway; F:protein binding	Coiled-coil protein DIX1 family; Ubiquitin-related domain; Dishevelled-related protein family; Calponin homology domain; DIX domain;	12.1354	145.039	313.538	307.736	171.719	42.4914	5.88939	2.84542	1.11468	7.53566	8.83527	5.28484	9.39382	24326	1.18723	0.395532	1	FALSE	3087	4.75902	0.00019832	0.00682564	TRUE	1477	5.87282	1.25854e-05	0.000905316	TRUE	1660	5.8486	1.24606e-05	0.000797474	TRUE	2489	5.0025	0.000104825	0.00447458	TRUE	8156	2.98852	0.0184805	0.240711	FALSE	39858
2005	lib8_9_mRNA_3465	H	ribosomal protein s26	P:nuclear-transcribed mRNA catabolic process, nonsense-mediated decay; P:translational termination; P:translational initiation; F:protein binding; C:membrane; P:translational elongation; C:nucleolus; P:negative regulation of RNA splicing; F:structural constituent of ribosome; P:viral transcription; P:SRP-dependent cotranslational protein targeting to membrane; C:extracellular vesicular exosome; F…	Ribosomal protein S26e family;	7.23392e-25	8.65686e-25	9.34066e-25	2.85458e-23	0	16.5447	31.1697	170.485	216.354	192.287	343.123	2.10124e-20	2.93542e-18	40771	0	1	1	FALSE	41371	0	1	1	FALSE	41673	0	1	1	FALSE	41833	0	1	1	FALSE	40273	0	1	1	FALSE	4437	7.71784	0.00222469	0.0524207	FALSE	2150
2009	lib1_mRNA_19519	A	thump domain-containing protein 1	F:RNA binding	THUMP;	250.761	21.4115	171.029	163.489	200.173	219.377	88.2356	38.2708	34.118	16.0626	19.0083	0.535274	5.57468	616	8.67347	3.94049e-07	6.77776e-05	TRUE	6073	5.13936	0.00292946	0.0503672	FALSE	753	8.15066	7.51937e-07	0.000106096	TRUE	774	8.11028	4.57502e-07	6.28007e-05	TRUE	677	8.35956	6.82264e-07	0.000107072	TRUE	522	8.48092	6.5823e-07	0.00013385	TRUE	1197
2011	lib3_mRNA_11085	F	filamin abp280 repeat-containing domain protein	F:protein binding	Immunoglobulin-like fold; Immunoglobulin E-set; Filamin/ABP280 repeat-like; Filamin/ABP280 repeat;	15.9945	10.3521	4.26335	0.429819	0	98.9381	288.198	265.525	156.298	97.4381	167.565	2.88723	7.63472	13703	2.43795	0.0669698	0.503646	FALSE	20937	1.81581	0.216938	1	FALSE	31140	0.551735	0.739938	1	FALSE	22400	-2.59752	0.265734	1	FALSE	17496	-5.31517	0.141414	0.831057	FALSE	2367	5.06099	0.000179484	0.00805637	TRUE	698
2017	lib1_mRNA_37867	G	hypothetical protein BRAFLDRAFT_122632-like	F:calcium ion binding	EF-hand domain; EF-Hand 1, calcium-binding site; EF-hand domain pair;	0	0	0	0	0	16.4275	26.5765	462.665	409.78	69.8088	9.52085	0	0	40772	0	1	1	FALSE	41372	0	1	1	FALSE	41674	0	1	1	FALSE	41834	0	1	1	FALSE	40274	0	1	1	FALSE	4448	7.70762	0.00222469	0.0524207	FALSE	2479
2022	lib3_mRNA_44201	A	ctp synthase 1	C:cytosol; P:glutamine metabolic process; F:CTP synthase activity; F:ATP binding; P:'de novo' CTP biosynthetic process; P:T cell proliferation; P:response to drug; P:nucleobase-containing small molecule interconversion; C:membrane; P:B cell proliferation	Class I glutamine amidotransferase-like; CTP synthase family; Glutamine amidotransferase; CTP synthase, N-terminal; P-loop containing nucleoside triphosphate hydrolase;	437.761	173.389	128.975	151.293	26.4017	110.802	34.5632	17.6441	24.8865	26.9394	16.6518	16.8817	61.7919	3132	4.69013	0.000165289	0.00560706	TRUE	6802	3.35476	0.0043056	0.0672527	FALSE	8246	2.92861	0.0113264	0.144075	FALSE	7944	3.15952	0.00661412	0.0884597	FALSE	29380	0.642887	0.573846	1	FALSE	8197	2.70875	0.0193157	0.250362	FALSE	22589
2023	lib2_mRNA_19996	A	probable asparagine--trna mitochondrial	F:asparagine-tRNA ligase activity; P:asparaginyl-tRNA aminoacylation; F:nucleic acid binding; F:ATP binding; C:cytoplasm	Aminoacyl-tRNA synthetase, class II (D/K/N); Nucleic acid-binding, OB-fold; Asparagine-tRNA ligase family; Aspartyl/Asparaginyl-tRNA synthetase, class IIb family; Aminoacyl-tRNA synthetase, class II (D/K/N)-like family; OB-fold nucleic acid binding domain, AA-tRNA synthetase-type; Aminoacyl-tRNA synthetase, class II;	422.172	62.6372	280.134	241.786	24.5223	6.05818	0.93756	4.39173	2.48131	4.45153	3.06586	3.21165	71.232	864	7.00355	1.21903e-06	0.00014942	TRUE	4813	4.25434	0.00118195	0.0257197	FALSE	1153	6.41731	4.26959e-06	0.000393432	TRUE	1414	6.20943	6.02518e-06	0.000452723	TRUE	10145	2.90404	0.0250013	0.261806	FALSE	29089	0.899212	0.637771	1	FALSE	28581
2024	lib3_2_1_mRNA_37898	F	bifunctional arginine demethylase and lysyl-hydroxylase jmjd6	NA	Others	22.5806	4.32053	1.27157	1.30838	4.01175	316.491	711.572	104.662	92.3103	47.5985	20.0898	14.0478	7.73324	29006	0.681687	0.572223	1	FALSE	19106	-1.68407	0.198241	1	FALSE	9284	-3.39864	0.0170347	0.194924	FALSE	10543	-3.36923	0.0197011	0.198499	FALSE	18672	-1.78915	0.198241	1	FALSE	2678	4.48602	0.000303173	0.0119033	FALSE	1093
2026	lib10_mRNA_1622	I	intermediate filament protein c2	C:intermediate filament; P:single-multicellular organism process; F:structural molecule activity	Ricin B lectin domain; Intermediate filament protein family;	0	0	0	0	0	28.2855	22.4988	2.84898	4.46567	703.639	100.555	0	4.84495	40773	0	1	1	FALSE	41373	0	1	1	FALSE	41675	0	1	1	FALSE	41835	0	1	1	FALSE	40275	0	1	1	FALSE	2745	8.48868	0.000330382	0.0126767	FALSE	2863
2033	lib2_mRNA_25825	B	protein frg1-like	F:RNA binding; C:Z disc; C:Cajal body; C:nucleolus; P:rRNA processing; P:muscle organ development; F:actin binding	Actin cross-linking; FRG1-like family;	12.4362	1098.88	57.2217	10.3427	68.1021	1.66298e-16	3.78072	32.8944	17.7314	10.3669	5.81912	7.68726e-19	0.932191	7217	7.30605	0.0055336	0.0793846	FALSE	52	13.8518	1.60215e-10	3.27349e-07	TRUE	1429	9.74426	1.08717e-05	0.000804929	TRUE	6159	7.52242	0.00255428	0.0438066	FALSE	1306	9.83999	9.12191e-06	0.000738131	TRUE	42471	5.12548e-15	1	1	FALSE	12800
2034	lib3_mRNA_1135	A	nad-dependent protein deacetylase sirtuin-7	P:negative regulation of transcription from RNA polymerase II promoter; P:histone H3 deacetylation; F:NAD+ binding; P:histone H4 deacetylation; P:rRNA transcription; P:positive regulation of transcription on exit from mitosis; F:NAD-dependent histone deacetylase activity (H3-K18 specific); C:nucleolus organizer region; F:chromatin binding	DHS-like NAD/FAD-binding domain; Sirtuin family family; Sirtuin family, catalytic core domain;	418.03	119.386	133.364	135.526	134.742	83.116	55.5062	56.8914	23.9564	17.4038	22.0801	8.16423	27.8544	1764	5.66451	1.70418e-05	0.00102449	TRUE	5308	3.858	0.00168337	0.0334962	FALSE	4481	4.01888	0.00109073	0.0258616	FALSE	4793	4.04375	0.000989437	0.0219328	FALSE	4450	4.03245	0.00109694	0.0261899	FALSE	5806	3.33522	0.00615029	0.112546	FALSE	8085
2035	lib3_2_mRNA_31739	E	2-oxoisovalerate dehydrogenase subunit mitochondrial-like	F:oxidoreductase activity, acting on the aldehyde or oxo group of donors, disulfide as acceptor; P:oxidation-reduction process	Thiamin diphosphate-binding fold; Dehydrogenase, E1 component;	16.7777	7.86668	1.81379	1.28521	10.9716	334.342	233.837	207.11	241.83	99.3027	19.875	3.36229	4.69675	15093	2.29228	0.089902	0.632554	FALSE	24743	1.20833	0.362222	1	FALSE	30500	-0.86664	0.657343	1	FALSE	27382	-1.34937	0.536405	1	FALSE	18642	1.68444	0.192396	1	FALSE	805	6.60259	3.02001e-06	0.000398438	TRUE	1010
2039	lib3_2_mRNA_73474	A	hypothetical protein BRAFLDRAFT_131057-like	F:calcium-dependent phospholipid binding; F:calcium ion binding; P:lipid metabolic process	EF-hand domain; EF-Hand 1, calcium-binding site; Patatin/Phospholipase A2-related; EF-hand domain pair; Acyl transferase/acyl hydrolase/lysophospholipase;	440.987	67.3179	69.9791	49.1095	51.4981	270.429	5.12406	6.06813	10.8111	38.7347	97.4618	20.7482	150.961	3680	4.40445	0.000335146	0.00967605	TRUE	16916	1.69444	0.134781	0.810699	FALSE	16679	1.75067	0.115704	0.737039	FALSE	22526	1.24075	0.270319	1	FALSE	20836	1.30845	0.249674	1	FALSE	4284	3.69913	0.00194481	0.0473487	FALSE	13634
2044	lib3_2_mRNA_14420	A	cytoskeleton-associated protein 2-like	C:centrosome; C:extracellular space; F:interleukin-1 receptor binding; F:cytokine activity; P:positive regulation of cell division; P:immune response; C:extracellular region; P:inflammatory response; P:fever generation; F:molecular_function; C:cytoplasm; C:cytoskeleton; P:biological_process	Cytoskeleton-associated protein 2, C-terminal; Cytoskeleton-associated protein 2 family family;	659.513	107.013	123.515	77.8807	63.3918	139.425	47.9202	27.8698	33.973	21.1352	4.96645	5.76096	25.8307	765	6.81945	8.10837e-07	0.000112612	TRUE	4417	4.19784	0.000844926	0.0200401	FALSE	3711	4.40639	0.000565075	0.0159177	FALSE	6197	3.74384	0.00255884	0.0438624	FALSE	6530	3.4431	0.00518708	0.0843961	FALSE	2723	4.57821	0.000310494	0.0121149	FALSE	6771
2048	lib3_2_mRNA_10135	A	wd repeat and hmg-box dna-binding protein 1	F:binding	SAP domain; High mobility group box domain;	461.108	239.035	138.543	94.7349	97.5268	41.0291	14.8968	34.7978	35.1314	31.9037	5.00362	14.1425	41.7299	2536	5.0192	7.50775e-05	0.00314538	TRUE	4416	4.072	0.000839203	0.0200401	FALSE	6714	3.28612	0.00529951	0.0838498	FALSE	9961	2.73896	0.0175421	0.183598	FALSE	9015	2.77929	0.0174244	0.203758	FALSE	16667	1.53135	0.187504	1	FALSE	40127
2049	lib11-17_mRNA_95856	A	ticrr_xenla ame: full=treslin ame: full= 1-interacting checkpoint and replication regulator ame: full= 1- replication-stimulating protein	P:response to ionizing radiation; P:DNA replication; P:mitotic DNA replication checkpoint; C:nucleus	Treslin family;	284.015	340.652	205.817	146.582	85.4901	60.0177	11.7701	10.8068	16.7201	19.2588	5.51836	11.5221	2.34858	3351	4.61402	0.000228426	0.00724089	TRUE	2744	4.87686	0.000120937	0.00468262	TRUE	3896	4.15102	0.000672304	0.0183341	FALSE	5781	3.66272	0.00214299	0.0393849	FALSE	8928	2.88332	0.0154586	0.183962	FALSE	10380	2.37303	0.0422324	0.432261	FALSE	32331
2053	lib2_mRNA_13615	C	hypothetical protein BRAFLDRAFT_119184-like	F:protein binding	BTB/Kelch-associated; BTB/POZ fold; BTB/POZ; Galactose oxidase/kelch, beta-propeller; BTB-kelch protein family; BTB/POZ-like; Galactose oxidase, beta-propeller; Kelch repeat type 1;	7.44174	17.4048	267.918	267.122	113.561	106.72	63.7135	51.2194	63.6812	31.248	5.59929	1.92078	11.1806	20954	1.91099	0.253698	1	FALSE	10838	3.1311	0.0265142	0.259778	FALSE	785	7.07499	8.80716e-07	0.000119201	TRUE	904	7.0781	9.01844e-07	0.000105993	TRUE	1918	5.83176	4.03779e-05	0.0022367	TRUE	1833	5.73894	6.98163e-05	0.00404676	TRUE	2545
2054	lib3_2_1_mRNA_51214	A	n-terminal kinase-like protein	P:protein phosphorylation; C:intracellular membrane-bounded organelle; F:protein kinase activity; F:ATP binding; C:cytoplasm	Armadillo-type fold; Serine/threonine/dual specificity protein kinase, catalytic domain; Armadillo-like helical; Protein kinase-like domain; HEAT, type 2; Protein kinase domain;	198.675	293.453	117.032	159.375	112.637	66.7989	16.9352	26.8872	45.4856	33.487	36.5869	11.0457	33.5178	4406	4.15913	0.000698643	0.016847	FALSE	2991	4.72226	0.00017656	0.00621421	TRUE	6378	3.39746	0.00419683	0.0699117	FALSE	5194	3.84401	0.00138942	0.0284213	FALSE	6552	3.3414	0.00542514	0.0860531	FALSE	8860	2.58776	0.0265356	0.318206	FALSE	28835
2059	lib11-17_mRNA_111433	G	hypothetical protein	NA	Others	25.2139	26.5764	14.8745	11.9719	20.2497	24.9065	136.289	247.591	336.273	80.3087	61.6043	7.73226	41.0803	18438	1.6951	0.158038	0.910628	FALSE	16884	1.77141	0.132284	0.810699	FALSE	25717	0.93793	0.427148	1	FALSE	31228	0.626979	0.637153	1	FALSE	20757	1.38042	0.239884	1	FALSE	16381	1.67747	0.158038	1	FALSE	3193
2061	lib1_mRNA_19613	G	ferredoxin	F:metal ion binding; P:electron transport chain; F:electron carrier activity; F:2 iron, 2 sulfur cluster binding; C:chloroplast	Beta-grasp domain; 2Fe-2S ferredoxin-type domain; Ferredoxin [2Fe-2S], plant family; 2Fe-2S ferredoxin, iron-sulphur binding site;	0	2.84778	0.00325151	0	0	11.7298	96.4308	348.455	295.003	202.928	14.8048	0.767938	0	32485	-3.4209	1	1	FALSE	24659	1.79466	0.358974	1	FALSE	33005	-3.57491	1	1	FALSE	29892	-3.86561	0.555556	1	FALSE	32238	-3.50124	1	1	FALSE	8783	3.80152	0.0245059	0.29624	FALSE	1086
2067	lib10_mRNA_90542	E	heterogeneous nuclear ribonucleoprotein u-like protein 1-like	P:response to virus; C:viral nucleocapsid; P:RNA processing; P:regulation of transcription, DNA-dependent; F:enzyme binding; C:ribonucleoprotein complex; C:nucleoplasm	P-loop containing nucleoside triphosphate hydrolase;	156.302	103.687	79.8783	165.25	120.521	237.738	212.797	53.109	31.4753	10.3208	4.22339	1.31619	35.251	1397	6.80836	7.38146e-06	0.000561382	TRUE	1876	6.22149	2.52561e-05	0.00143036	TRUE	1932	5.85315	4.17597e-05	0.00228771	TRUE	1197	6.91192	2.96313e-06	0.000263008	TRUE	1474	6.43834	1.43455e-05	0.00103403	TRUE	652	7.41328	1.42427e-06	0.00023209	TRUE	641
2070	lib3_mRNA_62954	H	meiotically up-regulated gene 158	F:heme binding; F:oxidoreductase activity, acting on paired donors, with incorporation or reduction of molecular oxygen; F:iron ion binding; P:oxidation-reduction process; F:transferase activity, transferring glycosyl groups	Histidine-specific methyltransferase, SAM-dependent; Methyltransferase EgtD-like family;	0	0	0.88863	2.88341	0	0	11.8586	135.371	469.683	242.676	47.129	8.00024	0.682401	9822	-6.67466	0.0180599	0.189904	FALSE	9272	-6.76326	0.0144479	0.16077	FALSE	14904	-3.07782	0.076139	0.542007	FALSE	22314	-1.45441	0.256125	1	FALSE	8587	-6.76218	0.0144479	0.173039	FALSE	7902	-6.67688	0.0180599	0.235897	FALSE	29845
2071	lib4_5_mRNA_4458	J	hypothetical protein BRAFLDRAFT_130782-like	F:protein binding	Kazal domain;	0	0	0	0	0	0	0	0	15.7316	32.7344	891.661	3.98873	0	15544	-5.68468	0.0979021	0.638847	FALSE	14608	-5.77244	0.0699301	0.503373	FALSE	13334	-5.92398	0.0512821	0.408067	FALSE	12760	-6.16026	0.0384615	0.315868	FALSE	14077	-5.77137	0.0699301	0.522342	FALSE	13422	-5.68687	0.0979021	0.74229	FALSE	12560
2077	lib2_mRNA_29457	A	dna polymerase alpha subunit b-like	F:DNA-directed DNA polymerase activity; P:DNA replication; F:DNA binding; P:DNA biosynthetic process; C:nucleus	DNA polymerase alpha/epsilon, subunit B; DNA polymerase alpha, subunit B N-terminal; DNA polymerase alpha, subunit B family;	369.62	266.262	102.693	121.345	151.193	0.00282291	7.87781	24.0077	35.0985	43.1713	9.96548	13.9259	45.2053	3138	4.72234	0.000172458	0.00583907	TRUE	3839	4.24973	0.000492403	0.0136275	FALSE	8782	2.87653	0.0139488	0.1678	FALSE	8326	3.1181	0.00791505	0.101002	FALSE	6022	3.43358	0.00366976	0.0647454	FALSE	5063	-7.41984	0.0034188	0.0715591	FALSE	28404
2082	lib6_7_mRNA_77	B	hypothetical protein	NA	NA	1.47421e-15	1117.53	0.000941962	3.66123e-06	173.495	3.75388e-11	0.00125726	3.25167e-27	0.0239015	13.6938	1.25735	2.36539	12.2738	20418	-4.94995	0.212121	1	FALSE	245	8.83947	1.03515e-08	4.47675e-06	TRUE	19632	-5.16614	0.212121	1	FALSE	18450	-5.42009	0.141414	0.777716	FALSE	1515	6.15262	1.57516e-05	0.00110333	TRUE	18640	-4.95212	0.212121	1	FALSE	17895
2083	lib3_mRNA_1897	A	probable rhodanese domain-containing dual specificity protein phosphatase-like	F:protein tyrosine phosphatase activity; F:protein tyrosine/serine/threonine phosphatase activity; P:peptidyl-tyrosine dephosphorylation	Protein-tyrosine phosphatase, active site; Protein-tyrosine phosphatase-like; Protein-tyrosine/Dual specificity phosphatase; Dual specificity phosphatase family; Rhodanese-like domain; Dual specificity phosphatase, catalytic domain; Dual specificity phosphatase, subgroup, catalytic domain;	913.276	13.1355	66.0149	67.8323	65.1792	21.7817	66.8471	23.2627	16.351	39.8043	22.6876	14.3991	15.448	1290	5.97922	5.41882e-06	0.000443483	TRUE	31838	-0.131794	0.910603	1	FALSE	13500	2.1916	0.0573245	0.451148	FALSE	13318	2.23154	0.0512804	0.386611	FALSE	13148	2.17264	0.0574558	0.464145	FALSE	29106	0.594468	0.639007	1	FALSE	10561
2090	lib1_mRNA_18857	A	small ubiquitin-related modifier 3	F:SUMO ligase activity; P:positive regulation of protein ubiquitination involved in ubiquitin-dependent protein catabolic process; P:protein sumoylation; P:chordate embryonic development; C:extracellular vesicular exosome; P:post-translational protein modification; P:protein localization to nucleus; C:kinetochore; C:PML body; F:protein binding; C:cytoplasm	Ubiquitin-related domain; Rad60/SUMO-like domain; Ubiquitin-like; Small ubiquitin-related modifier, chordates family;	386.405	84.9153	170.43	244.267	134.062	21.8191	31.9459	18.5225	12.3043	10.9127	3.7585	3.0929	3.29609e-05	814	6.92888	9.71011e-07	0.000126584	TRUE	3647	4.74599	0.000400371	0.0116606	FALSE	1789	5.75381	2.89757e-05	0.00171986	TRUE	1403	6.27754	5.81128e-06	0.000439762	TRUE	2233	5.40431	7.35903e-05	0.00349985	TRUE	9422	2.7874	0.0305646	0.344621	FALSE	6679
2091	lib1_mRNA_18859	A	small ubiquitin-related modifier 3	F:SUMO ligase activity; P:positive regulation of protein ubiquitination involved in ubiquitin-dependent protein catabolic process; C:nuclear body; P:protein sumoylation; C:extracellular vesicular exosome; P:protein localization to nucleus; P:embryo development; F:protein binding	Ubiquitin-related domain; Rad60/SUMO-like domain; Ubiquitin-like; Small ubiquitin-related modifier, chordates family;	386.405	84.9153	170.43	244.267	134.062	21.8191	31.9459	18.5225	12.3043	10.9127	3.7585	3.0929	3.29609e-05	815	6.92888	9.71011e-07	0.000126584	TRUE	3648	4.74599	0.000400371	0.0116606	FALSE	1790	5.75381	2.89757e-05	0.00171986	TRUE	1404	6.27754	5.81128e-06	0.000439762	TRUE	2234	5.40431	7.35903e-05	0.00349985	TRUE	9423	2.7874	0.0305646	0.344621	FALSE	6680
2092	lib11-17_mRNA_111428	G	hypothetical protein	NA	NA	25.399	24.2093	16.5482	11.5913	19.5675	24.5201	133.205	241.798	328.902	79.6603	60.233	7.76314	40.5289	18246	1.69992	0.148544	0.86497	FALSE	18825	1.63152	0.166308	0.938571	FALSE	25023	1.08541	0.355507	1	FALSE	31231	0.574885	0.637153	1	FALSE	21290	1.32546	0.294676	1	FALSE	16477	1.64929	0.168284	1	FALSE	3267
2095	lib3_mRNA_16439	E	homeobox protein goosecoid	P:regulation of transcription, DNA-dependent; F:sequence-specific DNA binding; C:nucleus	Homeobox, conserved site; Homeodomain-like; Homeobox domain;	0	0	0.795434	29.3613	28.1003	464.396	520.871	114.022	120.66	13.1218	10.9954	1.13036	2.5656	28009	-3.93477	0.555556	1	FALSE	28008	-4.01854	0.555556	1	FALSE	37492	-0.473465	1	1	FALSE	5573	4.6314	0.00181615	0.0345928	FALSE	5760	4.5476	0.00300683	0.0554144	FALSE	218	8.58526	3.41771e-08	1.66568e-05	TRUE	243
2096	lib10_mRNA_3705	E	protein kti12 homolog	F:ATP binding	P-loop containing nucleoside triphosphate hydrolase; Chromatin associated protein KTI12 family;	211.208	300.341	47.3576	40.0007	110.217	481.961	61.7719	19.784	19.8728	19.3261	16.4794	5.4239	14.9995	2469	5.26284	6.64822e-05	0.0028597	TRUE	1724	5.77184	1.77555e-05	0.00109254	TRUE	8251	3.11057	0.0114303	0.144075	FALSE	10470	2.8697	0.018387	0.186559	FALSE	3997	4.32619	0.000763341	0.0199605	FALSE	783	6.45283	2.753e-06	0.000373557	TRUE	4952
2098	lib11-17_mRNA_107165	H	hypothetical protein	NA	NA	0	0	0	0	3.825e-156	2.84109	24.3482	233.026	489.382	122.119	35.9012	14.8956	11.8831	6095	-7.56488	0.00255428	0.0443	FALSE	5593	-7.65387	0.00194661	0.0369056	FALSE	4729	-7.80736	0.0013369	0.0298251	FALSE	4496	-8.0463	0.000765948	0.0179843	FALSE	5183	-7.65279	0.00194661	0.0398419	FALSE	14223	-2.35845	0.110274	0.823343	FALSE	24423
2100	lib3_mRNA_15386	G	hypothetical protein	NA	NA	3.71042	0	2.45728e-12	1.10689e-84	1.56523	39.3227	191.01	428.351	221.978	78.3167	32.78	2.58179	21.4869	30476	0.510109	0.838749	1	FALSE	19550	-5.15919	0.212121	1	FALSE	18031	-5.30931	0.141414	0.809738	FALSE	17096	-5.54365	0.0979021	0.603943	FALSE	36566	-0.695988	1	1	FALSE	5533	3.88835	0.00486329	0.0933861	FALSE	1062
2107	lib11-17_mRNA_45871	C	maternal embryonic leucine zipper kinase	P:protein phosphorylation; P:single-organism cellular process; F:protein serine/threonine kinase activity; F:ATP binding; C:cell cortex	Kinase associated domain 1 (KA1); Serine/threonine/dual specificity protein kinase, catalytic domain; Serine/threonine-protein kinase, active site; KA1 domain/Ssp2 C-terminal domain; Protein kinase-like domain; Protein kinase domain;	2.20293e-133	15.5473	260.259	307.622	117.939	157.503	44.2028	17.9509	15.4655	19.3522	4.3639	7.07747	13.6371	10553	-6.49969	0.0228758	0.22721	FALSE	24556	1.12717	0.35709	1	FALSE	2133	5.18739	5.88761e-05	0.00293265	TRUE	2082	5.43056	3.19778e-05	0.00163185	TRUE	4443	4.04449	0.00106423	0.0254491	FALSE	2829	4.46072	0.000381046	0.0143106	FALSE	8871
2111	lib3_2_mRNA_52193	B	lysophosphatidylcholine acyltransferase 2	P:lipid metabolic process; C:intracellular membrane-bounded organelle; F:calcium ion binding; F:transferase activity, transferring acyl groups; C:cytoplasmic part; C:endomembrane system; C:membrane	EF-hand domain; EF-Hand 1, calcium-binding site; Phospholipid/glycerol acyltransferase; EF-hand domain pair;	198.877	696.504	81.4618	52.6106	100.243	33.338	14.3565	18.2038	14.5441	10.4519	10.487	7.71581	16.4381	3298	4.67378	0.000217796	0.00701636	TRUE	955	6.48249	1.67841e-06	0.000186727	TRUE	6670	3.38898	0.00494429	0.0787573	FALSE	10551	2.76048	0.0199145	0.200534	FALSE	5393	3.68677	0.0024384	0.0480382	FALSE	12669	2.1	0.0750664	0.629529	FALSE	24082
2114	lib3_mRNA_11196	I	8-lipoxygenase-allene oxide synthase fusion protein	P:organic substance metabolic process; P:oxidation-reduction process; P:primary metabolic process; F:metal ion binding; F:catalase activity; F:oxidoreductase activity, acting on single donors with incorporation of molecular oxygen, incorporation of two atoms of oxygen; F:heme binding; P:cellular metabolic process; F:protein binding	Catalase core domain; PLAT/LH2 domain; Lipoxygenase, C-terminal; Catalase-like domain; Lipoxygenase family; Lipase/lipooxygenase, PLAT/LH2;	1.85559	1.56286	0	0	0	37.8572	79.027	89.8664	152.601	345.229	209.696	0	0	22979	4.61252	0.333333	1	FALSE	26177	4.4611	0.555556	1	FALSE	41676	0	1	1	FALSE	41836	0	1	1	FALSE	40276	0	1	1	FALSE	2088	8.90817	0.000117516	0.00589498	TRUE	862
2127	lib11-17_mRNA_110437	F	tpa_inf: sialidase partial	P:metabolic process; F:exo-alpha-sialidase activity	Sialidase family family; Sialidases;	0	2.34699	0	0.427979	2.34828	110.286	547.184	315.119	158.321	20.1865	2.90979	1.43981	6.45771	26525	-4.26344	0.555556	1	FALSE	31173	0.677297	0.7669	1	FALSE	24315	-4.49539	0.333333	1	FALSE	31646	-1.62677	0.69697	1	FALSE	30642	0.678049	0.7669	1	FALSE	1439	6.18324	2.76633e-05	0.00204247	TRUE	230
2128	lib3_2_mRNA_45627	F	homeobox protein hox-a1	P:embryonic organ morphogenesis; P:hindbrain development; P:regulation of transcription, DNA-dependent; P:inner ear development; F:sequence-specific DNA binding; C:nucleus	Homeodomain, metazoa; Homeobox, conserved site; Homeodomain-like; Homeobox domain;	1.26061	0	0	0	0	3.17973	412.954	200.214	270.955	111.535	54.3311	2.26074	1.28378	31010	-0.804498	1	1	FALSE	20341	-4.97334	0.212121	1	FALSE	19750	-5.12289	0.212121	1	FALSE	18637	-5.35646	0.141414	0.777716	FALSE	19943	-4.97229	0.212121	1	FALSE	30795	0.477966	0.809635	1	FALSE	397
2131	lib6_7_mRNA_789	C	zinc finger matrin-type protein partial	F:zinc ion binding; F:nucleic acid binding	Zinc finger, U1-type; Zinc finger, double-stranded RNA binding;	2.48311	76.1792	250.776	350.442	152.535	11.1402	1.299	21.9805	16.6721	8.01448	12.0039	8.26249	3.69505	21122	-1.70294	0.267989	1	FALSE	7845	3.19323	0.00768864	0.103142	FALSE	2463	4.91245	0.000107804	0.00465032	TRUE	2020	5.39685	2.89021e-05	0.00152017	TRUE	3980	4.19419	0.000702543	0.0187544	FALSE	30023	0.42759	0.737048	1	FALSE	13583
2135	lib3_mRNA_16569	A	cell division control protein 45 homolog	P:DNA replication initiation; C:intracellular organelle	CDC45 family family;	832.53	93.6815	61.7338	96.4524	60.693	29.6103	34.5876	14.2573	24.5872	33.1956	6.08938	5.78069	5.87429	589	7.15065	3.24411e-07	5.85184e-05	TRUE	5090	4.00116	0.00136558	0.0285044	FALSE	7022	3.40173	0.00620054	0.0937747	FALSE	5032	4.0473	0.00121073	0.0255583	FALSE	6871	3.37554	0.00591465	0.091458	FALSE	11283	2.34105	0.0523336	0.492798	FALSE	9596
2136	lib11-17_mRNA_108835	A	apoptosis-resistant e3 ubiquitin protein ligase 1 isoform x1	P:protein ubiquitination; F:ligase activity; F:ubiquitin-protein ligase activity	Immunoglobulin E-set; Filamin/ABP280 repeat-like; Immunoglobulin-like fold; HECT;	381.302	187.524	153.656	94.5711	52.4364	75.7142	54.6462	35.264	49.5674	34.2875	29.247	12.0021	14.6766	2699	4.9804	9.13743e-05	0.00359694	TRUE	4779	3.95739	0.00108136	0.0240406	FALSE	5283	3.67097	0.00221003	0.0438037	FALSE	9164	2.9722	0.0116996	0.135644	FALSE	13334	2.12042	0.0653433	0.520659	FALSE	8800	2.64933	0.0251638	0.303812	FALSE	10850
2138	lib3_2_mRNA_24473	B	lariat debranching enzyme-like	F:hydrolase activity, acting on ester bonds; P:RNA splicing, via transesterification reactions; P:mRNA processing	Metallo-dependent phosphatase-like; Lariat debranching enzyme, C-terminal; Calcineurin-like phosphoesterase domain, apaH type;	77.8299	532.051	102.047	87.1418	85.6198	111.83	37.8927	47.2653	27.3325	16.0517	12.7107	13.4638	21.1392	11516	2.52426	0.0308547	0.284664	FALSE	2061	5.29667	3.67919e-05	0.00189665	TRUE	8671	2.91588	0.0126495	0.154995	FALSE	10578	2.68917	0.0207473	0.208387	FALSE	10044	2.66216	0.0232511	0.245951	FALSE	6758	3.04673	0.00998436	0.156885	FALSE	16501
2144	lib10_mRNA_89808	C	xaa-pro aminopeptidase 1	P:organic substance metabolic process; F:metal ion binding; F:aminopeptidase activity	Creatinase, N-terminal; Peptidase M24, structural domain; Creatinase/Aminopeptidase P, N-terminal; Creatinase/Aminopeptidase P/Spt16, N-terminal;	38.7443	132.916	193.759	168.792	238.831	69.3991	62.4263	47.3344	47.498	21.34	16.6074	1.44517	19.3851	5228	4.67074	0.00134563	0.0273465	FALSE	1489	6.45157	9.70733e-06	0.000692656	TRUE	1049	7.00218	3.12641e-06	0.000316351	TRUE	1166	6.81295	2.72342e-06	0.000247946	TRUE	752	7.29664	1.00722e-06	0.000142304	TRUE	2310	5.51049	0.000161605	0.00743283	TRUE	2140
2149	lib2_mRNA_6755	G	jmjc domain-containing protein 7-like	F:calcium ion binding	EF-hand domain pair; JmjC domain;	58.1944	5.16688	3.14166	3.56516	5.1276	17.9237	183.615	350.105	232.001	125.381	15.8695	7.55448e-46	1.69575	1917	9.52519	2.39748e-05	0.00132117	TRUE	12792	6.13977	0.0512821	0.40163	FALSE	15835	5.58597	0.0979021	0.634328	FALSE	13798	6.00069	0.0512821	0.386611	FALSE	12155	6.12785	0.0512821	0.418087	FALSE	4143	7.83281	0.00171065	0.042876	FALSE	371
2153	lib3_mRNA_29442	A	snrna-activating protein complex subunit 2	F:DNA binding	Small nuclear RNA activating complex subunit 2-like family; Homeodomain-like;	895.516	162.655	51.6036	47.2739	66.301	82.7951	20.6263	8.15607	16.1285	7.79019	8.5844	5.35275	0	535	7.36526	2.43565e-07	4.83697e-05	TRUE	2789	4.90615	0.000128824	0.00490751	TRUE	7743	3.2531	0.00864925	0.118681	FALSE	8776	3.12925	0.0108941	0.131854	FALSE	5796	3.61239	0.00323085	0.0592033	FALSE	4380	3.93144	0.00201011	0.0487593	FALSE	13767
2155	lib11-17_mRNA_52028	B	chloride channel clic-like protein 1-like	C:integral to membrane; F:GTP binding; P:oxidation-reduction process; F:oxidoreductase activity; C:membrane; F:iron ion binding; P:fatty acid biosynthetic process; C:intracellular membrane-bounded organelle; C:endoplasmic reticulum	Chloride channel CLIC-like family;	36.259	522.612	174.014	142.067	101.304	97.0976	8.54011	4.60992	1.01279	7.69511	8.1592e-05	6.33947	24.1189	12374	2.50116	0.0384968	0.330542	FALSE	1092	6.34862	2.87453e-06	0.000279677	TRUE	2892	4.76413	0.000208609	0.00766387	TRUE	3759	4.47382	0.000374767	0.0105926	FALSE	4715	3.98242	0.00137972	0.0310834	FALSE	4122	3.92032	0.00161156	0.0415386	FALSE	31143
2166	lib2_mRNA_22300	C	#NAME?	P:DNA repair; P:purine deoxyribonucleotide catabolic process; C:mitochondrion; P:purine deoxyribonucleoside triphosphate catabolic process; F:8-oxo-7,8-dihydroguanosine triphosphate pyrophosphatase activity	7,8-dihydro-8-oxoguanine triphosphatase family; NUDIX hydrolase domain-like; NUDIX hydrolase domain;	7.59232e-36	4.47448	279.972	387.019	154.961	49.5892	1.95723	1.63832	6.50995e-44	2.32854	2.42133	0	2.28287	40774	0	1	1	FALSE	14036	5.93536	0.0699301	0.503373	FALSE	265	12.0336	2.20304e-08	8.76645e-06	TRUE	197	12.7405	3.07842e-09	1.65958e-06	TRUE	576	11.0252	3.82135e-07	7.04866e-05	TRUE	1604	9.29691	4.20739e-05	0.00276449	TRUE	20452
2168	lib1_mRNA_11352	J	hypothetical protein BRAFLDRAFT_117847-like	NA	Others	0	2.88562e-25	0	5.70916e-24	0	1.8503e-22	0	0	5.1081	40.0044	851.454	3.16893	0	17594	-5.35998	0.141414	0.824671	FALSE	17192	-5.44732	0.141414	0.810699	FALSE	15761	-5.59818	0.0979021	0.634328	FALSE	14939	-5.83353	0.0699301	0.478323	FALSE	16771	-5.44626	0.141414	0.831057	FALSE	15497	-5.36217	0.141414	0.935884	FALSE	14657
2170	lib3_2_1_mRNA_42311	G	hypothetical protein	NA	NA	16.7844	7.43349	1.61286	3.05132	2.54557	18.18	169.884	289.798	283.546	94.0717	57.9568	5.48885	25.2474	18885	1.59869	0.208936	1	FALSE	31457	0.432484	0.824155	1	FALSE	22015	-1.72579	0.30289	1	FALSE	31177	-0.835362	0.626087	1	FALSE	25406	-1.08638	0.501548	1	FALSE	16559	1.71342	0.17664	1	FALSE	1924
2173	lib11-17_mRNA_60905	H	green fluorescent protein blfp-o1	P:bioluminescence	Green fluorescent protein; Green fluorescent protein-like; Green fluorescent protein-related family;	0	0	6.15363e-53	0	0	0	0	106.924	688.279	100.343	0.807115	0	0	40775	0	1	1	FALSE	41374	0	1	1	FALSE	41677	0	1	1	FALSE	41837	0	1	1	FALSE	40277	0	1	1	FALSE	42472	5.12548e-15	1	1	FALSE	43038
2192	lib3_mRNA_1260	F	glutathione synthetase	F:metal ion binding; F:ATP binding; F:glutathione synthase activity; P:glutathione biosynthetic process	Glutathione synthase, N-terminal, eukaryotic; Pre-ATP-grasp domain; Glutathione synthase, eukaryotic family; Glutathione synthase, alpha-helical, eukaryotic; Glutathione synthase domain; Glutathione synthase, substrate-binding, eukaryotic;	13.9602	4.89541	4.65258e-11	6.94148	2.43802	254.269	373.692	169.668	151.145	66.8535	23.4884	9.82435	52.0412	29854	0.50347	0.729634	1	FALSE	25615	-0.994067	0.481777	1	FALSE	6773	-7.21023	0.0055336	0.0844231	FALSE	31597	-0.497694	0.68537	1	FALSE	18441	-1.97817	0.175548	1	FALSE	2373	4.68275	0.000183402	0.00821144	TRUE	1463
2201	lib3_mRNA_60942	B	protein fam69a isoform x1	F:calcium ion binding	FAM69, protein-kinase domain;	341.839	526.057	68.9022	34.8625	136.703	32.272	11.2309	14.8276	21.7934	23.7111	7.28988	5.78069	8.6681	1541	5.86666	1.05888e-05	0.000730056	TRUE	992	6.4896	2.01254e-06	0.000215548	TRUE	6390	3.56006	0.00433919	0.0721473	FALSE	12211	2.58065	0.0336448	0.292738	FALSE	3287	4.54599	0.000343832	0.0111137	FALSE	10313	2.46492	0.0410869	0.423283	FALSE	23491
2203	lib2_mRNA_14519	E	hypothetical protein BRAFLDRAFT_168183-like	F:copper ion binding; C:integral to membrane; C:Golgi cisterna membrane; F:fucosyltransferase activity; F:cation-transporting ATPase activity; F:ATP binding; P:protein glycosylation; P:fucosylation; P:metal ion transport	Glycosyl transferase, family 10 family;	3.77993	0	0	0.670699	10.2469	1060.13	270.482	24.3279	10.77	23.8596	5.69805	1.96329	7.02564e-64	29425	0.917983	0.657343	1	FALSE	22377	-4.77676	0.333333	1	FALSE	20710	-4.92563	0.212121	1	FALSE	27079	-1.4737	0.494949	1	FALSE	16123	2.34062	0.114442	0.753907	FALSE	150	9.01997	8.94294e-09	6.33435e-06	TRUE	623
2204	lib1_mRNA_20403	C	homologous-pairing protein 2 homolog	P:regulation of RNA biosynthetic process	Tat binding protein 1-interacting family; Winged helix-turn-helix DNA-binding domain;	115.09	14.2639	197.809	247.226	337.123	38.9555	12.9367	22.2037	6.41449	1.76341	8.8265e-23	10.6605	1.51061	7102	3.42274	0.00471423	0.0705249	FALSE	31023	0.417571	0.753729	1	FALSE	3892	4.20524	0.000656829	0.0179305	FALSE	3538	4.52818	0.000283107	0.00850169	TRUE	2342	4.97321	8.76554e-05	0.00397653	TRUE	14337	1.86183	0.118017	0.87458	FALSE	31599
2209	lib3_mRNA_54346	B	fact complex subunit ssrp1	P:DNA metabolic process; C:intracellular non-membrane-bounded organelle; P:regulation of transcription, DNA-dependent; F:DNA binding; P:response to DNA damage stimulus; C:cytoplasm; F:chromatin binding; P:chromatin remodeling; C:nucleus	Structure-specific recognition protein family; SSRP1 domain; Pleckstrin homology-like domain; High mobility group box domain; Domain of unknown function DUF1747;	318.597	577.131	52.3829	85.9375	56.7539	7.54418	9.62707	9.45205	20.2697	14.2528	6.88494	6.07615	25.4047	1838	5.69413	1.9687e-05	0.00113739	TRUE	991	6.55224	1.95085e-06	0.000209152	TRUE	8199	3.09393	0.0107771	0.139654	FALSE	5571	3.80964	0.00181079	0.0345341	FALSE	7930	3.20783	0.00991927	0.132881	FALSE	31425	0.3086	0.90789	1	FALSE	28931
2211	lib4_5_mRNA_4108	G	rna-binding protein	F:nucleic acid binding; F:nucleotide binding	RNA recognition motif domain; Nucleotide-binding alpha-beta plait domain;	9.92158	5.73936	29.7554	0.316396	9.78261	7.06817e-19	36.8616	603.803	166.065	25.5233	18.7532	6.87912	15.3249	29726	0.523308	0.70152	1	FALSE	31827	-0.258276	0.90789	1	FALSE	15058	2.10215	0.0850484	0.599924	FALSE	12246	-4.21695	0.034533	0.299046	FALSE	30366	0.503407	0.720396	1	FALSE	8670	-6.46136	0.0228758	0.279075	FALSE	9940
2212	lib4_5_mRNA_4110	G	hypothetical protein BRAFLDRAFT_215468-like	F:nucleic acid binding; F:nucleotide binding	RNA recognition motif domain; Nucleotide-binding alpha-beta plait domain;	9.92158	5.73936	29.7554	0.316396	9.78261	7.06817e-19	36.8616	603.803	166.065	25.5233	18.7532	6.87912	15.3249	29727	0.523308	0.70152	1	FALSE	31828	-0.258276	0.90789	1	FALSE	15059	2.10215	0.0850484	0.599924	FALSE	12247	-4.21695	0.034533	0.299046	FALSE	30367	0.503407	0.720396	1	FALSE	8671	-6.46136	0.0228758	0.279075	FALSE	9941
2215	lib6_7_mRNA_3704	B	rna-binding protein 71	F:RNA binding	NA	118.725	428.901	129.446	96.4466	61.5027	117.091	44.1741	39.3433	29.6366	17.5212	14.9341	8.7346	18.999	5920	3.7527	0.00231749	0.0415778	FALSE	1743	5.60579	1.82973e-05	0.00111405	TRUE	4800	3.87921	0.00149496	0.032615	FALSE	6727	3.45645	0.0038255	0.0604019	FALSE	9439	2.80535	0.0186288	0.209643	FALSE	4547	3.73273	0.00241047	0.0562987	FALSE	9799
2216	lib6_7_mRNA_3706	B	hypothetical protein BRAFLDRAFT_124476-like	F:RNA binding	Domain of unknown function DUF1897;	118.725	428.901	129.446	96.4466	61.5027	117.091	44.1741	39.3433	29.6366	17.5212	14.9341	8.7346	18.999	5921	3.7527	0.00231749	0.0415778	FALSE	1744	5.60579	1.82973e-05	0.00111405	TRUE	4801	3.87921	0.00149496	0.032615	FALSE	6728	3.45645	0.0038255	0.0604019	FALSE	9440	2.80535	0.0186288	0.209643	FALSE	4548	3.73273	0.00241047	0.0562987	FALSE	9800
2217	lib6_7_mRNA_3705	B	hypothetical protein	NA	NA	118.725	428.901	129.446	96.4466	61.5027	117.091	44.1741	39.3433	29.6366	17.5212	14.9341	8.7346	18.999	5922	3.7527	0.00231749	0.0415778	FALSE	1745	5.60579	1.82973e-05	0.00111405	TRUE	4802	3.87921	0.00149496	0.032615	FALSE	6729	3.45645	0.0038255	0.0604019	FALSE	9441	2.80535	0.0186288	0.209643	FALSE	4549	3.73273	0.00241047	0.0562987	FALSE	9801
2219	lib3_mRNA_62587	A	kelch-like protein 5 isoform x2	P:cellular process; P:single-organism developmental process; F:protein binding	BTB/Kelch-associated; BTB/POZ fold; BTB-kelch protein family; BTB/POZ-like; BTB/POZ; Galactose oxidase, beta-propeller; Kelch repeat type 1;	1179.23	90.2618	25.4263	23.2556	34.5263	17.6349	1.68327	1.75329	1.14817	7.29782	6.07619	6.10354	10.0539	445	7.5755	1.18075e-07	2.80737e-05	TRUE	5633	3.87012	0.00206699	0.0389862	FALSE	15121	2.04669	0.0881637	0.619472	FALSE	17717	1.92006	0.121098	0.726158	FALSE	11942	2.48561	0.0443705	0.394691	FALSE	19208	1.51861	0.236235	1	FALSE	19421
2228	lib3_2_1_mRNA_2614	E	hypothetical protein	F:protein binding	IQ motif, EF-hand binding site;	0	0	0	0	5.94256	1145.89	242.689	25.1941	8.06423	1.84758	0	0	0	40776	0	1	1	FALSE	41375	0	1	1	FALSE	41678	0	1	1	FALSE	41838	0	1	1	FALSE	11151	6.33782	0.0384615	0.347511	FALSE	41	13.825	1.89518e-10	4.9111e-07	TRUE	268
2229	lib10_mRNA_15241	B	trna (cytidine guanosine -2 -o)-methyltransferase-like	C:cytoplasm; P:tRNA nucleoside ribose methylation; F:tRNA methyltransferase activity; P:cytoplasmic translation	Ribosomal RNA methyltransferase FtsJ domain; S-adenosyl-L-methionine-dependent methyltransferase; Ribosomal RNA large subunit methyltransferase E family; tRNA (cytidine(32)/guanosine(34)-2-O)-methyltransferase, Trm7 family;	76.2285	379.854	169.509	117.782	35.402	97.1775	105.14	27.9158	28.4625	12.8176	8.3611	11.6457	18.5612	10214	2.70226	0.0210026	0.218469	FALSE	2458	5.01867	8.02383e-05	0.00346193	TRUE	4927	3.85581	0.00155617	0.0335572	FALSE	7296	3.33195	0.0050971	0.0742251	FALSE	18397	1.59787	0.17074	0.986017	FALSE	6752	3.05224	0.00986598	0.155246	FALSE	5689
[truncated: 2,752 more rows]
[truncated: 29 more columns]
