# Supplementary material for: Transcriptome analysis of different developmental stages of amphioxus reveals dynamic changes of distinct classes of genes during development
Source: Sci Rep. 2016 Mar 16;6:23195. doi: 10.1038/srep23195 (PMC4793263; doi:10.1038/srep23195)
Supplement: Supplementary Dataset 2 [file srep23195-s3.xls]

## Sheet: Sheet1
Cluster	GO.ID	Term	Annotated	Significant	Expected	Rank in elim	classic
A	GO:0009263	deoxyribonucleotide biosynthetic process	5	4	0.18	7	6.8e-06
	GO:0006259	DNA metabolic process	135	16	4.75	14	7.5e-06
	GO:0006260	DNA replication	28	7	0.99	11	3.1e-05
	GO:0000083	regulation of transcription involved in G1/S transition of mitotic cell cycle	3	3	0.11	1	4.2e-05
	GO:0006730	one-carbon metabolic process	3	3	0.11	2	4.2e-05
	GO:0009186	deoxyribonucleoside diphosphate metabolic process	3	3	0.11	3	4.2e-05
	GO:0051290	protein heterotetramerization	4	3	0.14	4	0.00016
	GO:0000082	G1/S transition of mitotic cell cycle	17	5	0.6	146	0.0002
	GO:0044843	cell cycle G1/S phase transition	17	5	0.6	147	0.0002
	GO:0009262	deoxyribonucleotide metabolic process	10	4	0.35	816	0.00025
B	GO:0071705	nitrogen compound transport	38	6	1.03	257	0.00041
	GO:0009743	response to carbohydrate	7	3	0.19	190	0.00061
	GO:0009746	response to hexose	7	3	0.19	191	0.00061
	GO:0034284	response to monosaccharide	7	3	0.19	192	0.00061
	GO:0007634	optokinetic behavior	2	2	0.05	1	0.00072
	GO:0061179	negative regulation of insulin secretion involved in cellular response to glucose stimulus	2	2	0.05	2	0.00072
	GO:0006855	drug transmembrane transport	3	2	0.08	3	0.00212
	GO:0007632	visual behavior	3	2	0.08	687	0.00212
	GO:0008053	mitochondrial fusion	3	2	0.08	688	0.00212
	GO:0010635	regulation of mitochondrial fusion	3	2	0.08	689	0.00212
C	GO:0010389	regulation of G2/M transition of mitotic cell cycle	6	3	0.15	1	0.00027
	GO:1902749	regulation of cell cycle G2/M phase transition	6	3	0.15	751	0.00027
	GO:0009151	purine deoxyribonucleotide metabolic process	2	2	0.05	752	0.0006
	GO:0009155	purine deoxyribonucleotide catabolic process	2	2	0.05	2	0.0006
	GO:0009215	purine deoxyribonucleoside triphosphate metabolic process	2	2	0.05	753	0.0006
	GO:0009217	purine deoxyribonucleoside triphosphate catabolic process	2	2	0.05	3	0.0006
	GO:1901990	regulation of mitotic cell cycle phase transition	22	4	0.55	398	0.00174
	GO:1901987	regulation of cell cycle phase transition	23	4	0.57	410	0.00207
	GO:0071900	regulation of protein serine/threonine kinase activity	24	4	0.6	317	0.00244
	GO:0000079	regulation of cyclin-dependent protein serine/threonine kinase activity	14	3	0.35	4	0.00428
D	GO:0000387	spliceosomal snRNP assembly	11	4	0.29	1	0.00013
	GO:0008334	histone mRNA metabolic process	5	3	0.13	2	0.00017
	GO:0072331	signal transduction by p53 class mediator	8	3	0.21	66	0.00089
	GO:0010498	proteasomal protein catabolic process	30	5	0.8	50	0.00092
	GO:0043161	proteasome-mediated ubiquitin-dependent protein catabolic process	30	5	0.8	51	0.00092
	GO:0006366	transcription from RNA polymerase II promoter	103	9	2.73	28	0.00113
	GO:0032434	regulation of proteasomal ubiquitin-dependent protein catabolic process	9	3	0.24	234	0.00132
	GO:0000377	RNA splicing, via transesterification reactions with bulged adenosine as nucleophile	49	6	1.3	442	0.00148
	GO:0000398	mRNA splicing, via spliceosome	49	6	1.3	443	0.00148
	GO:0000375	RNA splicing, via transesterification reactions	50	6	1.33	449	0.00165
E	GO:0005975	carbohydrate metabolic process	103	9	2.32	179	0.00031
	GO:0007565	female pregnancy	7	3	0.16	1	0.00035
	GO:0044706	multi-multicellular organism process	10	3	0.23	762	0.00113
	GO:0006486	protein glycosylation	56	6	1.26	2	0.00124
	GO:0043413	macromolecule glycosylation	56	6	1.26	763	0.00124
	GO:0070085	glycosylation	58	6	1.31	764	0.0015
	GO:0034645	cellular macromolecule biosynthetic process	376	17	8.46	765	0.00161
	GO:0009059	macromolecule biosynthetic process	381	17	8.57	766	0.00188
	GO:0009101	glycoprotein biosynthetic process	61	6	1.37	767	0.00195
	GO:0009100	glycoprotein metabolic process	62	6	1.4	768	0.00213
F	GO:0042350	GDP-L-fucose biosynthetic process	4	4	0.12	453	7.2e-07
	GO:0042351	'de novo' GDP-L-fucose biosynthetic process	4	4	0.12	1	7.2e-07
	GO:0046368	GDP-L-fucose metabolic process	4	4	0.12	454	7.2e-07
	GO:0009226	nucleotide-sugar biosynthetic process	5	4	0.15	455	3.5e-06
	GO:0009225	nucleotide-sugar metabolic process	7	4	0.21	456	2.4e-05
	GO:0019835	cytolysis	3	3	0.09	2	2.6e-05
	GO:0019673	GDP-mannose metabolic process	4	3	0.12	3	0.0001
	GO:0055114	oxidation-reduction process	151	10	4.53	4	0.012
	GO:0009165	nucleotide biosynthetic process	35	4	1.05	457	0.019
	GO:1901293	nucleoside phosphate biosynthetic process	35	4	1.05	458	0.019
G	GO:0006414	translational elongation	23	8	0.57	1	2.7e-08
	GO:0006412	translation	65	8	1.61	846	0.00013
	GO:0006458	'de novo' protein folding	3	2	0.07	2	0.00178
	GO:0018149	peptide cross-linking	3	2	0.07	3	0.00178
	GO:0046836	glycolipid transport	3	2	0.07	4	0.00178
	GO:0044267	cellular protein metabolic process	373	17	9.26	737	0.00511
	GO:0060993	kidney morphogenesis	6	2	0.15	5	0.00847
	GO:0055114	oxidation-reduction process	151	9	3.75	6	0.00971
	GO:1901264	carbohydrate derivative transport	7	2	0.17	847	0.01167
	GO:0035637	multicellular organismal signaling	8	2	0.2	7	0.01532
H	GO:0008218	bioluminescence	4	4	0.12	1	6.7e-07
	GO:0042254	ribosome biogenesis	26	6	0.77	6	7.1e-05
	GO:0006414	translational elongation	23	5	0.68	2	0.00041
	GO:0006412	translation	65	8	1.91	33	0.00045
	GO:0022613	ribonucleoprotein complex biogenesis	47	6	1.38	468	0.00205
	GO:0042273	ribosomal large subunit biogenesis	3	2	0.09	3	0.0025
	GO:0006415	translational termination	11	3	0.32	4	0.00336
	GO:0019083	viral transcription	11	3	0.32	5	0.00336
	GO:0006614	SRP-dependent cotranslational protein targeting to membrane	12	3	0.35	7	0.00438
	GO:0019080	viral gene expression	12	3	0.35	469	0.00438
I	GO:0006941	striated muscle contraction	13	6	0.34	1	3.3e-07
	GO:0006936	muscle contraction	19	6	0.49	804	4.6e-06
	GO:0003012	muscle system process	21	6	0.55	805	8.8e-06
	GO:0055001	muscle cell development	22	6	0.57	36	1.2e-05
	GO:0061061	muscle structure development	47	8	1.22	20	1.6e-05
	GO:0048644	muscle organ morphogenesis	8	4	0.21	7	2.6e-05
	GO:0051179	localization	382	22	9.92	406	5.2e-05
	GO:0030029	actin filament-based process	28	6	0.73	150	5.3e-05
	GO:0007517	muscle organ development	30	6	0.78	216	8.1e-05
	GO:0042692	muscle cell differentiation	31	6	0.8	153	9.9e-05
J	GO:0006022	aminoglycan metabolic process	22	8	0.6	611	3.8e-08
	GO:0006026	aminoglycan catabolic process	7	5	0.19	612	2.4e-07
	GO:0006508	proteolysis	126	14	3.42	1	2.5e-06
	GO:0006030	chitin metabolic process	12	5	0.33	4	8.1e-06
	GO:0006040	amino sugar metabolic process	12	5	0.33	613	8.1e-06
	GO:1901071	glucosamine-containing compound metabolic process	12	5	0.33	614	8.1e-06
	GO:0000270	peptidoglycan metabolic process	5	3	0.14	615	0.00018
	GO:0006027	glycosaminoglycan catabolic process	5	3	0.14	616	0.00018
	GO:0009253	peptidoglycan catabolic process	5	3	0.14	2	0.00018
	GO:0006032	chitin catabolic process	2	2	0.05	3	0.00072
